# Supplementary material for: Sequencing improves our ability to study threatened migratory species: Genetic population assignment in California's Central Valley Chinook salmon
Source: Ecol Evol. 2016 Oct 5;6(21):7706–16. doi: 10.1002/ece3.2493 (PMC6093154; doi:10.1002/ece3.2493)
Supplement: Supplementary file 1 [file ECE3-6-7706-s001.xlsx]

## Sheet: Supplement 1
Table S1: Linkage map of SNP loci and corresponding chromosome. Loci used in the AIM assay panel are in bold and denoted with a *.
Locus Map Name	Chromosome	Position	AIM locus
Ots-GVL-M007213	Ots01	0
Ots-GVL-M006016	Ots01	6.549
Ots-GVL-M007992	Ots01	8.523
Ots-GVL-M002998	Ots01	9.964
Ots-GVL-M009803	Ots01	15.998
Ots-GVL-M009905	Ots01	18.105
Ots-GVL-M003286	Ots01	18.122
Ots-GVL-M003590	Ots01	18.954
Ots-GVL-M002294	Ots01	22.644
Ots-GVL-M002444	Ots01	22.674
Ots-GVL-M000502	Ots01	26.58
Ots-GVL-M003614	Ots01	27.713
Ots-GVL-M006072	Ots01	28.268
Ots-GVL-M001906	Ots01	28.49
Ots-GVL-M002382	Ots01	28.653
Ots-GVL-M007105	Ots01	28.979
Ots-GVL-M004846	Ots01	29.576
Ots-GVL-M014853	Ots01	30.063
Ots-GVL-M009748	Ots01	30.078
Ots-GVL-M004517	Ots01	31.322
Ots-GVL-M001893	Ots01	31.907
Ots-GVL-M002888	Ots01	33.475
Ots-GVL-M010399	Ots01	33.642
Ots-GVL-M004633	Ots01	33.856
Ots-GVL-M001406	Ots01	33.941
Ots_myoD-364	Ots01	34.053
Ots-GVL-M010703	Ots01	34.261
Ots-GVL-M000458	Ots01	34.342
Ots-GVL-M002897	Ots01	34.401
Ots-GVL-M001737	Ots01	34.564
Ots-GVL-M000843	Ots01	34.578
Ots-GVL-M001416	Ots01	34.818
Ots-GVL-M010173	Ots01	34.909
Ots-GVL-M006008	Ots01	34.914
Ots-GVL-M002604	Ots01	34.914
Ots-GVL-M005013	Ots01	35.095
Ots-GVL-M010197	Ots01	35.232
Ots-GVL-M014617	Ots01	35.241
Ots-GVL-M005053	Ots01	35.262
Ots-GVL-M005923	Ots01	35.371
Ots-GVL-M005735	Ots01	35.424
Ots-GVL-M004830	Ots01	35.451
Ots-GVL-M017083	Ots01	35.911
Ots-GVL-M015198	Ots01	35.923
Ots-GVL-M003592	Ots01	36.485
Ots-GVL-M000344	Ots01	36.69
Ots-GVL-M005516	Ots01	36.976
Ots-GVL-M002090	Ots01	37.159
Ots-GVL-M000011	Ots01	37.341
Ots-GVL-M005722	Ots01	37.587
Ots-GVL-M000206	Ots01	37.697
Ots-GVL-M008587	Ots01	38.157
Ots-GVL-M008497	Ots01	38.271
Ots-GVL-M006732	Ots01	38.301
Ots-GVL-M001010	Ots01	38.585
Ots-GVL-M005511	Ots01	38.795
Ots-GVL-M003579	Ots01	38.984
Ots-GVL-M001268	Ots01	39.129
Ots-GVL-M002191	Ots01	39.218
Ots-GVL-M001886	Ots01	39.292
Ots-GVL-M010239	Ots01	39.415
Ots-GVL-M004140	Ots01	39.747
Ots-GVL-M006504	Ots01	39.775
Ots-GVL-M002336	Ots01	39.82
Ots-GVL-M002179	Ots01	40.036
Ots-GVL-M015161	Ots01	40.203
Ots-GVL-M006427	Ots01	40.283
Ots-GVL-M007422	Ots01	40.323
Ots-GVL-M016916	Ots01	40.391
Ots-GVL-M013449	Ots01	40.414
Ots-GVL-M014254	Ots01	40.513
Ots-GVL-M003657	Ots01	40.556
Ots-GVL-M003170	Ots01	40.929
Ots-GVL-M001637	Ots01	40.941
Ots-GVL-M001716	Ots01	41.227
Ots-GVL-M003251	Ots01	41.407
Ots-GVL-M003105	Ots01	41.785
Ots-GVL-M015698	Ots01	42.144
Ots-GVL-M005602	Ots01	42.504
Ots-GVL-M010425	Ots01	42.508
Ots-GVL-M008390	Ots01	42.555
Ots-GVL-M000091	Ots01	42.718
Ots-GVL-M006890	Ots01	42.922
Ots-GVL-M012209	Ots01	43.042
Ots-GVL-M002044	Ots01	43.189
Ots-GVL-M000660	Ots01	43.266
Ots-GVL-M009065	Ots01	43.326
Ots-GVL-M012559	Ots01	43.34
Ots-GVL-M001770	Ots01	43.563
Ots-GVL-M003241	Ots01	43.576
Ots-GVL-M008458	Ots01	43.587
Ots-GVL-M015320	Ots01	43.733
Ots-GVL-M014562	Ots01	43.818
Ots-GVL-M001311	Ots01	43.836
Ots_129458-451	Ots01	43.836
Ots-GVL-M005455	Ots01	43.896
Ots-GVL-M009357	Ots01	43.983
Ots-GVL-M004707	Ots01	43.987
Ots-GVL-M004857	Ots01	44.181
Ots-GVL-M010615	Ots01	44.283
Ots-GVL-M012459	Ots01	44.448
Ots-GVL-M006691	Ots01	44.53
Ots-GVL-M006777	Ots01	44.752
Ots-GVL-M003128	Ots01	45.005
Ots-GVL-M014532	Ots01	45.115
Ots-GVL-M005298	Ots01	45.145
Ots-GVL-M003737	Ots01	45.332
Ots-GVL-M017146	Ots01	45.36
Ots-GVL-M003796	Ots01	45.456
Ots-GVL-M009206	Ots01	45.654
Ots-GVL-M002658	Ots01	45.763
Ots-GVL-M004531	Ots01	45.799
Ots-GVL-M005428	Ots01	45.819
Ots-GVL-M000087	Ots01	45.926
Ots-GVL-M013941	Ots01	45.981
Ots-GVL-M014328	Ots01	46.131
Ots-GVL-M001505	Ots01	46.194
Ots-GVL-M004717	Ots01	46.221
Ots-GVL-M003745	Ots01	46.235
Ots-GVL-M002566	Ots01	46.343
Ots-GVL-M011093	Ots01	46.404
Ots-GVL-M002964	Ots01	46.474
Ots-GVL-M012344	Ots01	46.54
Ots-GVL-M008483	Ots01	46.614
Ots-GVL-M002803	Ots01	46.801
Ots-GVL-M003002	Ots01	46.816
Ots-GVL-M002832	Ots01	46.881
Ots-GVL-M003615	Ots01	46.938
Ots-GVL-M007540	Ots01	46.961
Ots-GVL-M004648	Ots01	47.063
Ots-GVL-M008184	Ots01	47.243
Ots-GVL-M017122	Ots01	47.271
Ots-GVL-M015475	Ots01	47.288
Ots-GVL-M004121	Ots01	47.315
Ots-GVL-M007344	Ots01	47.327
Ots-GVL-M008002	Ots01	47.346
Ots-GVL-M014224	Ots01	47.495
Ots-GVL-M015113	Ots01	47.508
Ots-GVL-M016760	Ots01	47.542
Ots-GVL-M006451	Ots01	47.548
Ots-GVL-M001378	Ots01	47.563
Ots-GVL-M007811	Ots01	47.565
Ots-GVL-M015451	Ots01	47.573
Ots-GVL-M010762	Ots01	47.578
Ots-GVL-M015681	Ots01	47.589
Ots-GVL-M017243	Ots01	47.594
Ots-GVL-M000971	Ots01	47.595
Ots-GVL-M017933	Ots01	47.605
Ots-GVL-M015838	Ots01	47.606
Ots-GVL-M003643	Ots01	47.608
Ots-GVL-M004188	Ots01	47.614
Ots-GVL-M001158	Ots01	47.617
Ots-GVL-M001692	Ots01	47.618
Ots-GVL-M008652	Ots01	47.633
Ots-GVL-M000062	Ots01	47.64
Ots-GVL-M001004	Ots01	47.64
Ots-GVL-M003285	Ots01	47.641
Ots-GVL-M004726	Ots01	47.643
Ots-GVL-M004336	Ots01	47.648
Ots-GVL-M004035	Ots01	47.648
Ots-GVL-M002176	Ots01	47.652
Ots-GVL-M008366	Ots01	47.653
Ots-GVL-M014891	Ots01	47.654
Ots-GVL-M010107	Ots01	47.662
Ots-GVL-M017291	Ots01	47.662
Ots-GVL-M015454	Ots01	47.662
Ots-GVL-M013414	Ots01	47.673
Ots-GVL-M001569	Ots01	47.675
Ots-GVL-M001550	Ots01	47.676
Ots-GVL-M004998	Ots01	47.678
Ots-GVL-M014111	Ots01	47.685
Ots-GVL-M001567	Ots01	47.697
Ots-GVL-M002742	Ots01	47.701
Ots-GVL-M010184	Ots01	47.709
Ots-GVL-M007854	Ots01	47.722
Ots-GVL-M016476	Ots01	47.736
Ots-GVL-M004395	Ots01	47.778
Ots-GVL-M000076	Ots01	47.888	*
Ots-GVL-M004441	Ots01	47.896
Ots-GVL-M008166	Ots01	47.897
Ots-GVL-M005859	Ots01	48.003
Ots-GVL-M014889	Ots01	48.09
Ots-GVL-M008100	Ots01	48.11
Ots-GVL-M006686	Ots01	48.262
Ots-GVL-M008697	Ots01	48.275
Ots-GVL-M014156	Ots01	48.276
Ots-GVL-M017004	Ots01	48.433
Ots-GVL-M000680	Ots01	48.448
Ots-GVL-M013548	Ots01	48.502
Ots-GVL-M004849	Ots01	48.518
Ots-GVL-M002262	Ots01	48.533
Ots-GVL-M000871	Ots01	48.536
Ots-GVL-M001286	Ots01	48.54
Ots-GVL-M010086	Ots01	48.548
Ots-GVL-M001055	Ots01	48.623
Ots-GVL-M003450	Ots01	48.7
Ots-GVL-M002935	Ots01	48.908
Ots-GVL-M007308	Ots01	49.043
Ots-GVL-M000820	Ots01	49.073
Ots-GVL-M003742	Ots01	49.084
Ots-GVL-M000718	Ots01	49.141
Ots-GVL-M008110	Ots01	49.163
Ots-GVL-M006369	Ots01	49.194
Ots-GVL-M002720	Ots01	49.308
Ots-GVL-M010610	Ots01	49.402
Ots-GVL-M016153	Ots01	49.427
Ots-GVL-M003802	Ots01	49.446
Ots-GVL-M000306	Ots01	49.537
Ots-GVL-M009752	Ots01	49.631
Ots-GVL-M015778	Ots01	49.639
Ots-GVL-M007587	Ots01	49.756
Ots-GVL-M012817	Ots01	49.758
Ots-GVL-M008023	Ots01	49.773
Ots-GVL-M002079	Ots01	49.917
Ots-GVL-M006927	Ots01	49.923
Ots-GVL-M008403	Ots01	50.043
Ots-GVL-M004752	Ots01	50.056
Ots-GVL-M000374	Ots01	50.146
Ots-GVL-M001725	Ots01	50.237
Ots-GVL-M014871	Ots01	50.275
Ots-GVL-M006775	Ots01	50.294
Ots-GVL-M000726	Ots01	50.33
Ots-GVL-M008801	Ots01	50.553
Ots-GVL-M007377	Ots01	50.703
Ots-GVL-M008583	Ots01	50.979
Ots-GVL-M002909	Ots01	51.046
Ots-GVL-M007733	Ots01	51.106
Ots-GVL-M002324	Ots01	51.262
Ots-GVL-M003833	Ots01	51.428
Ots-GVL-M009966	Ots01	51.567
Ots-GVL-M008145	Ots01	51.622
Ots-GVL-M007131	Ots01	51.738
Ots-GVL-M007557	Ots01	51.826
Ots-GVL-M002320	Ots01	52.107
Ots-GVL-M004601	Ots01	52.184
Ots-GVL-M000922	Ots01	52.268
Ots-GVL-M002920	Ots01	52.479
Ots-GVL-M002969	Ots01	52.506
Ots-GVL-M015655	Ots01	52.537
Ots-GVL-M008306	Ots01	52.631
Ots-GVL-M016131	Ots01	53.062
Ots-GVL-M005353	Ots01	53.062
Ots-GVL-M006048	Ots01	53.078
Ots-GVL-M007508	Ots01	53.081
Ots-GVL-M001139	Ots01	53.085
Ots-GVL-M005830	Ots01	53.09
Ots-GVL-M007405	Ots01	53.109
Ots-GVL-M005724	Ots01	53.132
Ots-GVL-M000415	Ots01	53.132
Ots-GVL-M012903	Ots01	53.144
Ots-GVL-M001877	Ots01	53.289
Ots-GVL-M001992	Ots01	53.334
Ots-GVL-M003339	Ots01	53.436
Ots-GVL-M005046	Ots01	53.54
Ots-GVL-M004019	Ots01	53.793
Ots-GVL-M002244	Ots01	53.976
Ots-GVL-M004527	Ots01	54.371
Ots-GVL-M000358	Ots01	54.386
Ots-GVL-M004898	Ots01	54.858
Ots-GVL-M005030	Ots01	54.926
Ots-GVL-M003759	Ots01	55.051
Ots-GVL-M006978	Ots01	55.214
Ots-GVL-M002127	Ots01	55.288
Ots-GVL-M004123	Ots01	55.288
Ots-GVL-M006172	Ots01	55.818
Ots-GVL-M003049	Ots01	55.822
Ots-GVL-M010459	Ots01	56.037
Ots-GVL-M009736	Ots01	56.11
Ots-GVL-M016064	Ots01	56.324
Ots-GVL-M002275	Ots01	56.352
Ots-GVL-M002218	Ots01	56.593
Ots-GVL-M009872	Ots01	56.682
Ots-GVL-M002385	Ots01	56.796
Ots-GVL-M008779	Ots01	56.868
Ots-GVL-M006365	Ots01	56.966
Ots-GVL-M001997	Ots01	57.035
Ots-GVL-M005151	Ots01	57.054
Ots-GVL-M004810	Ots01	57.348
Ots-GVL-M000135	Ots01	57.605
Ots-GVL-M000335	Ots01	57.751
Ots-GVL-M001816	Ots01	58.438
Ots-GVL-M001199	Ots01	58.536
Ots-GVL-M007258	Ots01	59.111
Ots-GVL-M009066	Ots01	59.149
Ots-GVL-M005113	Ots01	59.696
Ots-GVL-M001260	Ots01	60.088
Ots-GVL-M009111	Ots01	60.584
Ots-GVL-M018080	Ots01	61.097
Ots_107806-821	Ots01	61.784
Ots-GVL-M012383	Ots01	61.93
Ots-GVL-M007767	Ots01	62.271
Ots-GVL-M002399	Ots01	62.271
Ots-GVL-M004008	Ots01	62.436
Ots-GVL-M007085	Ots01	62.61
Ots-GVL-M008820	Ots01	63.793
Ots-GVL-M003610	Ots01	63.832
Ots-GVL-M001903	Ots01	64.412
Ots-GVL-M004380	Ots01	66.369
Ots-GVL-M000835	Ots01	66.868
Ots-GVL-M006607	Ots01	68.333
Ots-GVL-M006793	Ots01	68.574
Ots-GVL-M003534	Ots01	70.913
Ots-GVL-M009056	Ots01	72.147
Ots-GVL-M007073	Ots02	0
Ots-GVL-M000127	Ots02	4.462
Ots-GVL-M010667	Ots02	4.681
Ots-GVL-M007890	Ots02	8.946
Ots-GVL-M014675	Ots02	9.325
Ots-GVL-M003057	Ots02	9.652
Ots-GVL-M009631	Ots02	10.418
Ots-GVL-M005188	Ots02	10.971
Ots-GVL-M009852	Ots02	11.249
Ots-GVL-M007032	Ots02	11.843
Ots-GVL-M005348	Ots02	12.852
Ots-GVL-M014253	Ots02	13.921
Ots-GVL-M008746	Ots02	14.38
Ots-GVL-M002161	Ots02	15.218
Ots-GVL-M003606	Ots02	15.805
Ots-GVL-M017484	Ots02	15.859
Ots-GVL-M003492	Ots02	17.357
Ots-GVL-M002471	Ots02	17.752
Ots-GVL-M006088	Ots02	17.903
Ots-GVL-M016843	Ots02	18.356
Ots-GVL-M003935	Ots02	18.712
Ots-GVL-M002850	Ots02	18.782
Ots-GVL-M008242	Ots02	19.227
Ots-GVL-M000578	Ots02	20.289
Ots-GVL-M010181	Ots02	20.699
Ots-GVL-M013804	Ots02	20.803
Ots-GVL-M001161	Ots02	21.026
Ots-GVL-M000367	Ots02	21.24
Ots-GVL-M007049	Ots02	21.444
Ots-GVL-M007757	Ots02	21.691
Ots-GVL-M006762	Ots02	21.738
Ots-GVL-M001375	Ots02	21.821	*
Ots-GVL-M007735	Ots02	21.906
Ots-GVL-M005672	Ots02	22.284
Ots-GVL-M006413	Ots02	22.312
Ots-GVL-M008860	Ots02	22.672
Ots-GVL-M001141	Ots02	22.885
Ots-GVL-M003963	Ots02	22.888
Ots-GVL-M004785	Ots02	23.018
Ots-GVL-M005470	Ots02	23.562
Ots-GVL-M005424	Ots02	23.568
Ots-GVL-M001075	Ots02	23.723
Ots-GVL-M010040	Ots02	23.737
Ots-GVL-M006015	Ots02	23.855
Ots-GVL-M017309	Ots02	23.905
Ots-GVL-M005339	Ots02	23.995
Ots-GVL-M018346	Ots02	24.017
Ots-GVL-M004260	Ots02	24.026
Ots-GVL-M014248	Ots02	24.038
Ots-GVL-M002763	Ots02	24.048
Ots-GVL-M002617	Ots02	24.048
Ots-GVL-M000901	Ots02	24.05
Ots-GVL-M000015	Ots02	24.05
Ots-GVL-M006036	Ots02	24.05
Ots-GVL-M008760	Ots02	24.052
Ots-GVL-M013413	Ots02	24.058
Ots-GVL-M000519	Ots02	24.081
Ots-GVL-M000774	Ots02	24.093
Ots-GVL-M007140	Ots02	24.101
Ots-GVL-M005017	Ots02	24.105
Ots-GVL-M016436	Ots02	24.109
Ots-GVL-M009569	Ots02	24.11
Ots-GVL-M003289	Ots02	24.162
Ots-GVL-M001157	Ots02	24.444
Ots-GVL-M001912	Ots02	24.457
Ots-GVL-M008541	Ots02	24.544
Ots-GVL-M015362	Ots02	24.716
Ots-GVL-M006677	Ots02	24.822
Ots-GVL-M013939	Ots02	25.147
Ots-GVL-M007410	Ots02	25.199
Ots-GVL-M002203	Ots02	25.611
Ots-GVL-M004777	Ots02	25.652
Ots-GVL-M005870	Ots02	25.922
Ots-GVL-M002804	Ots02	25.929
Ots-GVL-M001744	Ots02	26.048	*
Ots-GVL-M001729	Ots02	26.317
Ots-GVL-M007187	Ots02	26.474
Ots-GVL-M002135	Ots02	26.837
Ots-GVL-M008098	Ots02	26.953
Ots-GVL-M007456	Ots02	27.015
Ots-GVL-M000694	Ots02	27.132
Ots-GVL-M007349	Ots02	27.666
Ots-GVL-M000146	Ots02	27.921
Ots-GVL-M006765	Ots02	27.951
Ots-GVL-M002865	Ots02	28.093
Ots-GVL-M002806	Ots02	28.122	*
Ots-GVL-M007729	Ots02	28.371
Ots-GVL-M017318	Ots02	28.483
Ots-GVL-M014708	Ots02	29.045
Ots-GVL-M004684	Ots02	29.175
Ots-GVL-M007582	Ots02	29.247
Ots-GVL-M005581	Ots02	29.623
Ots-GVL-M010122	Ots02	29.74
Ots-GVL-M007229	Ots02	29.756
Ots-GVL-M000785	Ots02	30.054
Ots-GVL-M004051	Ots02	30.175
Ots-GVL-M007443	Ots02	30.403
Ots-GVL-M005245	Ots02	30.547
Ots-GVL-M009858	Ots02	30.612
Ots-GVL-M003372	Ots02	30.87
Ots-GVL-M005755	Ots02	31.372
Ots-GVL-M002258	Ots02	31.574
Ots-GVL-M004495	Ots02	31.823
Ots-GVL-M001300	Ots02	32.082
Ots-GVL-M018026	Ots02	32.109
Ots-GVL-M002945	Ots02	32.335
Ots-GVL-M005501	Ots02	32.413
Ots-GVL-M009539	Ots02	32.752
Ots-GVL-M005408	Ots02	33.441
Ots-GVL-M002615	Ots02	33.698
Ots-GVL-M001167	Ots02	33.698
Ots-GVL-M009819	Ots02	33.704
Ots-GVL-M003829	Ots02	34.181
Ots-GVL-M003545	Ots02	34.422
Ots-GVL-M004049	Ots02	34.51
Ots-GVL-M017280	Ots02	34.992
Ots-GVL-M014801	Ots02	35.252
Ots-GVL-M006141	Ots02	35.757
Ots-GVL-M018047	Ots02	37.08
Ots-GVL-M002223	Ots02	37.165
Ots-GVL-M001612	Ots02	37.463
Ots-GVL-M001503	Ots02	37.633
Ots-GVL-M006821	Ots02	38.211
Ots-GVL-M005585	Ots02	39.881
Ots-GVL-M010403	Ots02	40.056
Ots-GVL-M008905	Ots02	40.235
Ots-GVL-M005560	Ots02	40.371
Ots-GVL-M005210	Ots02	41.836
Ots-GVL-M005110	Ots02	41.871
Ots-GVL-M005416	Ots02	41.962
Ots-GVL-M009215	Ots02	43.387
Ots-GVL-M007952	Ots02	43.747
Ots-GVL-M005676	Ots02	44.393
Ots-GVL-M003906	Ots02	44.802
Ots-GVL-M006847	Ots02	46.229
Ots-GVL-M001626	Ots02	47.409
Ots-GVL-M002694	Ots02	49.435
Ots-GVL-M004180	Ots02	49.583
Ots-GVL-M013317	Ots02	49.78
Ots-GVL-M014656	Ots02	53.726
Ots-GVL-M007730	Ots02	60.078
Ots-GVL-M009612	Ots02	60.231
Ots-GVL-M005913	Ots02	79.07
Ots-GVL-M007170	Ots03	0
Ots-GVL-M007871	Ots03	2.144
Ots-GVL-M003041	Ots03	6.015
Ots-GVL-M003960	Ots03	6.292
Ots-GVL-M002504	Ots03	8.084
Ots-GVL-M006071	Ots03	9.401
Ots-GVL-M013984	Ots03	9.509
Ots-GVL-M000039	Ots03	9.696
Ots-GVL-M014190	Ots03	9.827
Ots-GVL-M013138	Ots03	11.204
Ots-GVL-M012463	Ots03	11.345
Ots-GVL-M005054	Ots03	11.737
Ots-GVL-M008609	Ots03	11.807
Ots-GVL-M008026	Ots03	12.002
Ots-GVL-M009557	Ots03	12.25
Ots-GVL-M005508	Ots03	12.64
Ots-GVL-M016309	Ots03	12.723
Ots-GVL-M006899	Ots03	13.647
Ots-GVL-M003808	Ots03	14.017
Ots-GVL-M004641	Ots03	14.308
Ots-GVL-M000200	Ots03	14.406
Ots-GVL-M002629	Ots03	14.645
Ots-GVL-M003768	Ots03	15.016
Ots-GVL-M005582	Ots03	15.213
Ots-GVL-M001801	Ots03	15.97
Ots-GVL-M007172	Ots03	16.048
Ots-GVL-M010689	Ots03	16.69
Ots-GVL-M009556	Ots03	16.738
Ots-GVL-M005082	Ots03	16.795
Ots-GVL-M001673	Ots03	17.147
Ots-GVL-M006151	Ots03	17.335
Ots-GVL-M006387	Ots03	17.581
Ots-GVL-M004736	Ots03	17.612
Ots-GVL-M013557	Ots03	17.651
Ots-GVL-M000383	Ots03	17.692
Ots-GVL-M004310	Ots03	17.818
Ots-GVL-M000113	Ots03	17.865
Ots-GVL-M003966	Ots03	18.074
Ots-GVL-M003816	Ots03	18.284
Ots-GVL-M010163	Ots03	18.588
Ots-GVL-M005268	Ots03	18.864
Ots-GVL-M003191	Ots03	19.014
Ots-GVL-M001941	Ots03	19.09
Ots-GVL-M004385	Ots03	19.188
Ots-GVL-M015956	Ots03	19.263
Ots_102420-494	Ots03	19.281
Ots-GVL-M016849	Ots03	19.381
Ots-GVL-M002318	Ots03	19.417
Ots-GVL-M012942	Ots03	19.511
Ots-GVL-M000138	Ots03	19.544
Ots-GVL-M005683	Ots03	19.553
Ots-GVL-M009193	Ots03	19.672
Ots-GVL-M010385	Ots03	19.949
Ots-GVL-M000470	Ots03	19.981
Ots-GVL-M008441	Ots03	20.455
Ots-GVL-M005695	Ots03	20.515
Ots-GVL-M004815	Ots03	20.519
Ots-GVL-M012528	Ots03	20.599
Ots-GVL-M000032	Ots03	20.696
Ots-GVL-M016991	Ots03	20.822
Ots-GVL-M004444	Ots03	20.872
Ots-GVL-M004518	Ots03	20.893
Ots-GVL-M000870	Ots03	20.909
Ots-GVL-M003123	Ots03	21.09
Ots-GVL-M005065	Ots03	21.153
Ots-GVL-M005552	Ots03	21.158
Ots-GVL-M013101	Ots03	21.221
Ots-GVL-M016560	Ots03	21.223
Ots-GVL-M018316	Ots03	21.23
Ots-GVL-M017429	Ots03	21.337
Ots-GVL-M000607	Ots03	21.338
Ots-GVL-M001047	Ots03	21.341
Ots-GVL-M013172	Ots03	21.342
Ots-GVL-M004679	Ots03	21.35
Ots-GVL-M002231	Ots03	21.353
Ots-GVL-M000317	Ots03	21.353
Ots-GVL-M008482	Ots03	21.356
Ots-GVL-M004928	Ots03	21.358
Ots-GVL-M000605	Ots03	21.371
Ots-GVL-M000444	Ots03	21.39
Ots-GVL-M015479	Ots03	21.402
Ots-GVL-M012380	Ots03	21.418
Ots-GVL-M010369	Ots03	21.418
Ots-GVL-M009409	Ots03	21.422
Ots-GVL-M016219	Ots03	21.451
Ots-GVL-M004772	Ots03	21.582
Ots-GVL-M013086	Ots03	21.642
Ots-GVL-M013791	Ots03	21.676
Ots-GVL-M007065	Ots03	21.77
Ots-GVL-M006075	Ots03	21.896
Ots-GVL-M002554	Ots03	22.015
Ots-GVL-M007723	Ots03	22.144
Ots-GVL-M004259	Ots03	22.221
Ots-GVL-M012853	Ots03	22.296
Ots-GVL-M004801	Ots03	22.482	*
Ots-GVL-M006243	Ots03	22.513
Ots-GVL-M001915	Ots03	22.513
Ots-GVL-M004933	Ots03	22.525
Ots-GVL-M016834	Ots03	22.54
Ots-GVL-M008715	Ots03	22.648
Ots-GVL-M009841	Ots03	22.966
Ots-GVL-M006324	Ots03	22.996
Ots-GVL-M000807	Ots03	23.255
Ots-GVL-M002476	Ots03	23.37
Ots-GVL-M001763	Ots03	23.438
Ots-GVL-M002823	Ots03	23.73
Ots-GVL-M000391	Ots03	24.007
Ots-GVL-M017689	Ots03	24.253
Ots-GVL-M010123	Ots03	24.409
Ots-GVL-M007212	Ots03	24.893
Ots-GVL-M000070	Ots03	25.016
Ots-GVL-M007656	Ots03	25.072
Ots-GVL-M010202	Ots03	25.474
Ots-GVL-M004275	Ots03	25.56
Ots-GVL-M012208	Ots03	25.567
Ots-GVL-M001690	Ots03	25.579
Ots-GVL-M018251	Ots03	25.613
Ots-GVL-M014280	Ots03	25.626
Ots-GVL-M009281	Ots03	25.814
Ots-GVL-M001391	Ots03	25.829
Ots_94857-232	Ots03	25.836
Ots-GVL-M004526	Ots03	26.175
Ots_100884-287	Ots03	26.227
Ots-GVL-M013643	Ots03	26.348
Ots-GVL-M001711	Ots03	26.369
Ots-GVL-M008175	Ots03	26.378
Ots-GVL-M016120	Ots03	26.395
Ots-GVL-M016603	Ots03	26.442
Ots-GVL-M005083	Ots03	26.605
Ots-GVL-M006725	Ots03	26.7
Ots-GVL-M005741	Ots03	27.138
Ots-GVL-M004522	Ots03	27.149
Ots-GVL-M005061	Ots03	27.703
Ots-GVL-M009758	Ots03	27.87
Ots-GVL-M002276	Ots03	28.58
Ots-GVL-M009179	Ots03	28.708
Ots-GVL-M001106	Ots03	28.976
Ots-GVL-M001593	Ots03	29.189
Ots-GVL-M001633	Ots03	29.316
Ots-GVL-M005086	Ots03	29.56
Ots-GVL-M018071	Ots03	29.577
Ots-GVL-M002738	Ots03	30.018
Ots-GVL-M012036	Ots03	30.259
Ots-GVL-M006938	Ots03	30.481
Ots-GVL-M007551	Ots03	30.75
Ots-GVL-M006634	Ots03	31.373
Ots-GVL-M004504	Ots03	31.553
Ots-GVL-M008032	Ots03	32.121
Ots-GVL-M004742	Ots03	32.421
Ots-GVL-M015164	Ots03	32.719
Ots-GVL-M006106	Ots03	33.229
Ots-GVL-M002118	Ots03	34.07
Ots-GVL-M012085	Ots03	34.241
Ots-GVL-M000698	Ots03	34.278
Ots-GVL-M004802	Ots03	34.351
Ots-GVL-M005216	Ots03	34.435
Ots-GVL-M004409	Ots03	35.714
Ots-GVL-M002695	Ots03	35.813
Ots-GVL-M006882	Ots03	35.844
Ots-GVL-M014498	Ots03	35.963
Ots-GVL-M001996	Ots03	36.095
Ots-GVL-M007028	Ots03	37.576
Ots-GVL-M006396	Ots03	37.845
Ots-GVL-M002347	Ots03	41.899
Ots-GVL-M009436	Ots03	41.927
Ots-GVL-M004552	Ots03	52.736
Ots-GVL-M003584	Ots04	0
Ots-GVL-M013545	Ots04	1.686
Ots-GVL-M016920	Ots04	1.743
Ots-GVL-M009859	Ots04	1.852
Ots-GVL-M008472	Ots04	1.861
Ots-GVL-M009143	Ots04	1.876
Ots-GVL-M000986	Ots04	1.916
Ots_107285-93	Ots04	4.081
Ots-GVL-M004694	Ots04	5.806
Ots-GVL-M005137	Ots04	6.642
Ots-GVL-M003781	Ots04	7.637
Ots-GVL-M006360	Ots04	7.725
Ots-GVL-M001732	Ots04	8.481
Ots-GVL-M001448	Ots04	8.686
Ots-GVL-M002564	Ots04	9.192
Ots-GVL-M007526	Ots04	10.284
Ots-GVL-M004286	Ots04	11.581
Ots-GVL-M002049	Ots04	12.173
Ots-GVL-M009617	Ots04	12.305
Ots-GVL-M002068	Ots04	12.962
Ots-GVL-M015543	Ots04	13.189
Ots-GVL-M014635	Ots04	14.37
Ots-GVL-M004210	Ots04	14.401
Ots-GVL-M004798	Ots04	14.839
Ots-GVL-M004793	Ots04	15.418
Ots-GVL-M016008	Ots04	15.485
Ots-GVL-M014696	Ots04	15.796
Ots-GVL-M009180	Ots04	15.969
Ots-GVL-M003750	Ots04	15.985
Ots-GVL-M010452	Ots04	16.337
Ots-GVL-M003363	Ots04	16.435
Ots-GVL-M006868	Ots04	16.629
Ots-GVL-M003723	Ots04	17.074
Ots-GVL-M001818	Ots04	17.135
Ots_105401-325	Ots04	17.147
Ots-GVL-M002403	Ots04	17.618
Ots-GVL-M005426	Ots04	17.723
Ots-GVL-M004719	Ots04	17.954
Ots-GVL-M008767	Ots04	17.956
Ots-GVL-M003858	Ots04	18.038
Ots-GVL-M016384	Ots04	18.317
Ots-GVL-M004979	Ots04	18.554
Ots-GVL-M008808	Ots04	18.651
Ots-GVL-M005303	Ots04	18.734
Ots-GVL-M010496	Ots04	18.969
Ots-GVL-M005311	Ots04	18.978
Ots-GVL-M008549	Ots04	19.196
Ots-GVL-M003728	Ots04	19.634
Ots-GVL-M009560	Ots04	19.832
Ots-GVL-M008104	Ots04	19.937
Ots-GVL-M010740	Ots04	20.076
Ots-GVL-M010342	Ots04	20.189
Ots-GVL-M014742	Ots04	20.251
Ots-GVL-M008701	Ots04	20.252
Ots-GVL-M009995	Ots04	20.339
Ots-GVL-M012311	Ots04	20.34
Ots-GVL-M006446	Ots04	20.438
Ots-GVL-M003954	Ots04	20.446
Ots-GVL-M007452	Ots04	20.579
Ots-GVL-M007450	Ots04	20.613
Ots-GVL-M006131	Ots04	20.683
Ots-GVL-M005795	Ots04	20.718
Ots-GVL-M001913	Ots04	20.934
Ots-GVL-M006099	Ots04	21.028
Ots-GVL-M009865	Ots04	21.151
Ots-GVL-M007484	Ots04	21.19
Ots-GVL-M001126	Ots04	21.334
Ots-GVL-M015625	Ots04	21.372
Ots-GVL-M010074	Ots04	21.664
Ots-GVL-M003878	Ots04	21.757
Ots-GVL-M016491	Ots04	22.017
Ots-GVL-M007178	Ots04	22.047
Ots-GVL-M006421	Ots04	22.096
Ots-GVL-M003891	Ots04	22.114
Ots-GVL-M000755	Ots04	22.202
Ots-GVL-M007835	Ots04	22.356
Ots-GVL-M007601	Ots04	22.376
Ots-GVL-M010278	Ots04	22.508
Ots-GVL-M000891	Ots04	22.615
Ots-GVL-M008117	Ots04	22.649
Ots-GVL-M018021	Ots04	22.655
Ots-GVL-M011928	Ots04	22.681
Ots-GVL-M015313	Ots04	22.685
Ots-GVL-M013735	Ots04	22.718
Ots-GVL-M008988	Ots04	22.721
Ots-GVL-M003000	Ots04	22.73
Ots-GVL-M016396	Ots04	22.737
Ots-GVL-M014217	Ots04	22.741
Ots-GVL-M005420	Ots04	22.743
Ots-GVL-M012059	Ots04	22.756
Ots-GVL-M000850	Ots04	22.762
Ots-GVL-M015264	Ots04	22.775
Ots-GVL-M004011	Ots04	22.779
Ots-GVL-M003939	Ots04	22.779
Ots-GVL-M006562	Ots04	22.783
Ots-GVL-M004392	Ots04	22.788
Ots-GVL-M000625	Ots04	22.788
Ots-GVL-M003148	Ots04	22.805
Ots-GVL-M000366	Ots04	22.806
Ots-GVL-M015230	Ots04	22.813
Ots-GVL-M002045	Ots04	22.823
Ots-GVL-M002799	Ots04	22.865
Ots-GVL-M014775	Ots04	22.905
Ots-GVL-M007481	Ots04	23.353
Ots-GVL-M004581	Ots04	23.357
Ots-GVL-M006112	Ots04	23.459
Ots-GVL-M003550	Ots04	23.629
Ots-GVL-M000764	Ots04	23.67
Ots-GVL-M010567	Ots04	23.86
Ots-GVL-M005807	Ots04	23.963
Ots-GVL-M002241	Ots04	24.097
Ots-GVL-M005766	Ots04	24.296	*
Ots-GVL-M005627	Ots04	24.301
Ots-GVL-M002141	Ots04	24.607
Ots-GVL-M003709	Ots04	24.731
Ots-GVL-M012346	Ots04	24.907
Ots-GVL-M003703	Ots04	25.04
Ots-GVL-M004130	Ots04	25.619
Ots-GVL-M001702	Ots04	25.918
Ots-GVL-M009273	Ots04	26.473
Ots-GVL-M016612	Ots04	26.661
Ots-GVL-M004083	Ots04	26.797
Ots-GVL-M001302	Ots04	27.131
Ots-GVL-M009543	Ots04	27.565
Ots-GVL-M001487	Ots04	27.845
Ots-GVL-M008243	Ots04	27.906
Ots-GVL-M005138	Ots04	27.922
Ots-GVL-M002586	Ots04	28.09
Ots-GVL-M007286	Ots04	28.125
Ots-GVL-M010431	Ots04	28.576
Ots-GVL-M000197	Ots04	28.759
Ots-GVL-M003193	Ots04	28.798
Ots-GVL-M000559	Ots04	28.799
Ots-GVL-M015477	Ots04	28.837
Ots-GVL-M003223	Ots04	29.424
Ots-GVL-M006799	Ots04	29.637
Ots-GVL-M002937	Ots04	29.674
Ots-GVL-M009197	Ots04	30.579
Ots-GVL-M002236	Ots04	30.791
Ots-GVL-M005806	Ots04	30.872
Ots-GVL-M003602	Ots04	31.135
Ots-GVL-M005955	Ots04	31.536
Ots-GVL-M000978	Ots04	32.251
Ots-GVL-M003481	Ots04	33.188
Ots-GVL-M016503	Ots04	34.775
Ots-GVL-M005580	Ots04	35.342
Ots-GVL-M001056	Ots04	36.094
Ots-GVL-M018157	Ots04	36.491
Ots-GVL-M017750	Ots04	36.767
Ots-GVL-M009219	Ots04	37.305
Ots-GVL-M006316	Ots04	37.469
Ots-GVL-M008287	Ots04	37.592
Ots-GVL-M009493	Ots04	38.344
Ots-GVL-M003733	Ots04	40.194
Ots-GVL-M004809	Ots04	42.229
Ots-GVL-M015175	Ots04	44.508
Ots-GVL-M012797	Ots04	45.603
Ots-GVL-M018306	Ots04	46.291
Ots-GVL-M005739	Ots04	50.241	*
Ots-GVL-M005283	Ots04	51.252
Ots-GVL-M004174	Ots04	52.458
Ots-GVL-M002004	Ots05	0
Ots-GVL-M001828	Ots05	4.36
Ots-GVL-M001031	Ots05	7.444
Ots-GVL-M001757	Ots05	9.878
Ots-GVL-M003380	Ots05	11.758
Ots-GVL-M011764	Ots05	11.936
Ots-GVL-M004640	Ots05	12.031
Ots-GVL-M000047	Ots05	12.454
Ots-GVL-M006171	Ots05	12.81
Ots-GVL-M005183	Ots05	13.021
Ots-GVL-M009861	Ots05	13.812
Ots-GVL-M009706	Ots05	13.914
Ots-GVL-M010377	Ots05	13.923
Ots-GVL-M007071	Ots05	13.964
Ots-GVL-M016142	Ots05	14.144
Ots-GVL-M003777	Ots05	14.568
Ots-GVL-M005914	Ots05	14.693
Ots-GVL-M007453	Ots05	14.7
Ots-GVL-M002350	Ots05	14.752
Ots-GVL-M009063	Ots05	14.788
Ots-GVL-M003589	Ots05	15.65
Ots-GVL-M016135	Ots05	15.653
Ots-GVL-M005804	Ots05	16.46
Ots-GVL-M001743	Ots05	16.565
Ots-GVL-M001159	Ots05	16.571
Ots-GVL-M016854	Ots05	16.723
Ots-GVL-M005636	Ots05	16.983
Ots-GVL-M008267	Ots05	16.991
Ots-GVL-M016824	Ots05	17.144
Ots-GVL-M006091	Ots05	17.199
Ots-GVL-M001332	Ots05	17.716
Ots-GVL-M005324	Ots05	17.722
Ots-GVL-M010105	Ots05	17.893
Ots-GVL-M004026	Ots05	17.938
Ots-GVL-M001040	Ots05	18.251
Ots-GVL-M003257	Ots05	18.347
Ots-GVL-M010427	Ots05	18.757
Ots-GVL-M000173	Ots05	18.805
Ots-GVL-M002425	Ots05	19.127
Ots-GVL-M004199	Ots05	19.343
Ots-GVL-M008128	Ots05	19.461
Ots-GVL-M005354	Ots05	19.603
Ots-GVL-M004511	Ots05	19.755
Ots-GVL-M007101	Ots05	19.843
Ots-GVL-M012493	Ots05	19.868
Ots-GVL-M001829	Ots05	20.056
Ots-GVL-M002440	Ots05	20.11
Ots-GVL-M001966	Ots05	20.183
Ots-GVL-M013453	Ots05	20.217
Ots-GVL-M001647	Ots05	20.324
Ots-GVL-M009383	Ots05	20.341
Ots-GVL-M004450	Ots05	20.446
Ots-GVL-M002746	Ots05	20.611
Ots-GVL-M002082	Ots05	20.824
Ots-GVL-M000010	Ots05	20.837
Ots-GVL-M004551	Ots05	20.981
Ots-GVL-M010704	Ots05	21.047
Ots-GVL-M003936	Ots05	21.137
Ots-GVL-M001241	Ots05	21.24
Ots-GVL-M008528	Ots05	21.243
Ots-GVL-M004284	Ots05	21.355
Ots-GVL-M002548	Ots05	21.574
Ots-GVL-M001138	Ots05	21.897
Ots-GVL-M006838	Ots05	21.906
Ots-GVL-M010574	Ots05	21.912
Ots-GVL-M005856	Ots05	22.028
Ots-GVL-M014511	Ots05	22.128
Ots-GVL-M000706	Ots05	22.281
Ots-GVL-M004908	Ots05	22.355
Ots-GVL-M014591	Ots05	22.359
Ots-GVL-M005563	Ots05	22.362	*
Ots-GVL-M005673	Ots05	22.371
Ots-GVL-M016127	Ots05	22.372
Ots-GVL-M016180	Ots05	22.394
Ots-GVL-M004291	Ots05	22.399
Ots-GVL-M010002	Ots05	22.408
Ots-GVL-M000923	Ots05	22.408
Ots-GVL-M001179	Ots05	22.408
Ots-GVL-M002633	Ots05	22.411
Ots-GVL-M002326	Ots05	22.411
Ots-GVL-M001879	Ots05	22.416
Ots-GVL-M001028	Ots05	22.417
Ots-GVL-M009608	Ots05	22.418
Ots-GVL-M013687	Ots05	22.42
Ots-GVL-M001769	Ots05	22.423	*
Ots-GVL-M017752	Ots05	22.428
Ots-GVL-M017277	Ots05	22.435
Ots-GVL-M001661	Ots05	22.45
Ots-GVL-M005711	Ots05	22.454
Ots-GVL-M002743	Ots05	22.457
Ots-GVL-M013405	Ots05	22.471
Ots-GVL-M003533	Ots05	22.482
Ots-GVL-M007581	Ots05	22.491
Ots-GVL-M009332	Ots05	22.546
Ots-GVL-M002666	Ots05	22.747
Ots-GVL-M003687	Ots05	22.835
Ots-GVL-M004381	Ots05	22.869
Ots-GVL-M006629	Ots05	23.045
Ots-GVL-M002189	Ots05	23.082
Ots-GVL-M006579	Ots05	23.305	*
Ots-GVL-M008111	Ots05	23.319
Ots-GVL-M009444	Ots05	23.466
Ots-GVL-M004079	Ots05	23.661
Ots-GVL-M007794	Ots05	23.784
Ots-GVL-M006148	Ots05	23.847
Ots-GVL-M004489	Ots05	23.871
Ots-GVL-M000020	Ots05	23.989
Ots-GVL-M005964	Ots05	24.067
Ots-GVL-M017163	Ots05	24.133
Ots-GVL-M007554	Ots05	24.147
Ots-GVL-M001536	Ots05	24.174
Ots-GVL-M006457	Ots05	24.447
Ots-GVL-M008906	Ots05	24.478
Ots-GVL-M003959	Ots05	24.538
Ots-GVL-M007917	Ots05	24.701
Ots-GVL-M003597	Ots05	24.734
Ots-GVL-M004178	Ots05	24.775
Ots-GVL-M014125	Ots05	24.838
Ots-GVL-M006526	Ots05	24.884
Ots-GVL-M017883	Ots05	24.935
Ots-GVL-M003376	Ots05	25.08
Ots-GVL-M017735	Ots05	25.557
Ots-GVL-M005681	Ots05	25.701
Ots-GVL-M003390	Ots05	25.721
Ots-GVL-M002379	Ots05	25.811
Ots-GVL-M001202	Ots05	25.959
Ots-GVL-M008504	Ots05	25.971
Ots-GVL-M010468	Ots05	26.051
Ots-GVL-M003003	Ots05	26.356
Ots-GVL-M001896	Ots05	26.39
Ots-GVL-M001143	Ots05	26.471
Ots-GVL-M010534	Ots05	26.498
Ots-GVL-M012006	Ots05	26.717
Ots-GVL-M004868	Ots05	26.724
Ots-GVL-M004331	Ots05	26.772
Ots_111681-657	Ots05	26.853
Ots-GVL-M012594	Ots05	26.965
Ots-GVL-M008015	Ots05	27.028
Ots-GVL-M016688	Ots05	27.337
Ots-GVL-M005361	Ots05	27.964
Ots-GVL-M005044	Ots05	28.071
Ots-GVL-M000739	Ots05	28.323
Ots-GVL-M003624	Ots05	28.337
Ots-GVL-M008991	Ots05	28.379
Ots-GVL-M012354	Ots05	28.427
Ots-GVL-M007782	Ots05	28.533
Ots-GVL-M004794	Ots05	28.81
Ots-GVL-M000494	Ots05	28.882
Ots-GVL-M015490	Ots05	28.946
Ots-GVL-M002507	Ots05	29.056
Ots-GVL-M016707	Ots05	29.108
Ots-GVL-M018207	Ots05	29.384
Ots-GVL-M000836	Ots05	29.479
Ots-GVL-M013373	Ots05	29.524
Ots-GVL-M004389	Ots05	30.258
Ots-GVL-M002956	Ots05	30.431
Ots-GVL-M010632	Ots05	30.684
Ots-GVL-M007859	Ots05	30.913
Ots-GVL-M004426	Ots05	31.023	*
Ots-GVL-M008908	Ots05	31.405
Ots-GVL-M015733	Ots05	31.865
Ots-GVL-M001659	Ots05	32.05
Ots-GVL-M004718	Ots05	32.332
Ots-GVL-M014065	Ots05	32.884
Ots-GVL-M005055	Ots05	33.097
Ots-GVL-M001195	Ots05	33.328
Ots-GVL-M008625	Ots05	33.41
Ots-GVL-M013814	Ots05	33.438
Ots-GVL-M003548	Ots05	33.564
Ots-GVL-M004344	Ots05	33.763
Ots-GVL-M012436	Ots05	33.94
Ots-GVL-M001180	Ots05	34.398
Ots-GVL-M010354	Ots05	34.539
Ots-GVL-M009223	Ots05	34.683
Ots-GVL-M004811	Ots05	34.797
Ots-GVL-M005661	Ots05	35.787
Ots-GVL-M002651	Ots05	35.909
Ots-GVL-M006029	Ots05	35.972
Ots-GVL-M009191	Ots05	36.201
Ots-GVL-M001946	Ots05	38.412
Ots-GVL-M011960	Ots05	38.742
Ots-GVL-M003831	Ots05	38.946
Ots-GVL-M004759	Ots05	39.424
Ots-GVL-M004701	Ots05	40.384
Ots-GVL-M008285	Ots05	41.043
Ots-GVL-M010589	Ots05	45.662
Ots-GVL-M000109	Ots05	46.122
Ots-GVL-M009721	Ots05	48.072
Ots-GVL-M005068	Ots05	50.756
Ots-GVL-M003045	Ots05	50.852
Ots-GVL-M000232	Ots05	54.965
Ots-GVL-M001227	Ots06	0
Ots-GVL-M012053	Ots06	3.933
Ots-GVL-M008868	Ots06	4.016
Ots-GVL-M002385	Ots06	4.025
Ots-GVL-M013459	Ots06	5.346
Ots-GVL-M001494	Ots06	7.224
Ots-GVL-M000745	Ots06	7.242
Ots-GVL-M003115	Ots06	7.415
Ots-GVL-M007197	Ots06	7.497
Ots-GVL-M004167	Ots06	8.086
Ots-GVL-M015298	Ots06	8.38
Ots-GVL-M016534	Ots06	9.251
Ots-GVL-M000094	Ots06	9.633
Ots-GVL-M000503	Ots06	9.94
Ots-GVL-M002228	Ots06	10.88
Ots-GVL-M010548	Ots06	11.876
Ots-GVL-M018330	Ots06	12.29
Ots-GVL-M012993	Ots06	13.113
Ots-GVL-M000114	Ots06	13.15
Ots-GVL-M017463	Ots06	13.392
Ots-GVL-M013775	Ots06	13.68
Ots-GVL-M003712	Ots06	13.939
Ots-GVL-M005712	Ots06	13.951
Ots-GVL-M014466	Ots06	14.007
Ots-GVL-M002822	Ots06	14.033
Ots-GVL-M007629	Ots06	14.336
Ots-GVL-M006979	Ots06	14.65
Ots-GVL-M003189	Ots06	14.741
Ots-GVL-M007382	Ots06	15.061
Ots-GVL-M000239	Ots06	15.593
Ots-GVL-M001408	Ots06	15.924
Ots-GVL-M005435	Ots06	16.009
Ots-GVL-M010738	Ots06	16.211	*
Ots-GVL-M002148	Ots06	16.233
Ots-GVL-M003425	Ots06	16.388
Ots-GVL-M004132	Ots06	16.815
Ots-GVL-M000700	Ots06	16.886
Ots-GVL-M003680	Ots06	17.095
Ots-GVL-M003250	Ots06	17.525
Ots-GVL-M004625	Ots06	17.536
Ots-GVL-M000823	Ots06	17.683
Ots-GVL-M002211	Ots06	17.778
Ots-GVL-M002905	Ots06	17.827
Ots-GVL-M001152	Ots06	17.983
Ots-GVL-M003700	Ots06	18.056
Ots-GVL-M013077	Ots06	18.102
Ots-GVL-M003903	Ots06	18.219
Ots-GVL-M004573	Ots06	18.429
Ots-GVL-M008947	Ots06	18.437
Ots-GVL-M006064	Ots06	18.49
Ots-GVL-M000353	Ots06	18.516
Ots-GVL-M012932	Ots06	18.613
Ots-GVL-M005156	Ots06	18.622
Ots-GVL-M004612	Ots06	18.626
Ots-GVL-M001430	Ots06	18.706
Ots-GVL-M014789	Ots06	18.747
Ots-GVL-M001397	Ots06	18.858
Ots-GVL-M008878	Ots06	18.963
Ots-GVL-M000734	Ots06	18.977
Ots-GVL-M005103	Ots06	19.02
Ots-GVL-M006707	Ots06	19.143
Ots-GVL-M009364	Ots06	19.256
Ots-GVL-M010395	Ots06	19.271
Ots-GVL-M000139	Ots06	19.386
Ots-GVL-M001382	Ots06	19.516
Ots-GVL-M001413	Ots06	19.568
Ots-GVL-M010125	Ots06	19.645
Ots-GVL-M007134	Ots06	19.684
Ots-GVL-M000260	Ots06	19.688
Ots-GVL-M005630	Ots06	19.787
Ots-GVL-M003571	Ots06	20.01
Ots-GVL-M013454	Ots06	20.213
Ots-GVL-M006742	Ots06	20.236
Ots-GVL-M004896	Ots06	20.247
Ots-GVL-M008815	Ots06	20.254
Ots-GVL-M016002	Ots06	20.296
Ots-GVL-M015988	Ots06	20.316
Ots-GVL-M003711	Ots06	20.373
Ots-GVL-M013588	Ots06	20.381
Ots-GVL-M004863	Ots06	20.412
Ots-GVL-M009682	Ots06	20.445
Ots-GVL-M016056	Ots06	20.447
Ots-GVL-M000672	Ots06	20.454
Ots-GVL-M012204	Ots06	20.454
Ots-GVL-M014281	Ots06	20.465
Ots-GVL-M016088	Ots06	20.47
Ots-GVL-M012739	Ots06	20.473
Ots-GVL-M005346	Ots06	20.474
Ots-GVL-M014750	Ots06	20.487
Ots-GVL-M001463	Ots06	20.489
Ots-GVL-M003288	Ots06	20.489
Ots-GVL-M002555	Ots06	20.489
Ots-GVL-M004642	Ots06	20.49
Ots-GVL-M005852	Ots06	20.491
Ots-GVL-M014409	Ots06	20.493
Ots-GVL-M017846	Ots06	20.493
Ots-GVL-M012226	Ots06	20.494
Ots-GVL-M004540	Ots06	20.496
Ots-GVL-M004639	Ots06	20.497
Ots-GVL-M007681	Ots06	20.499
Ots-GVL-M016252	Ots06	20.507
Ots-GVL-M006460	Ots06	20.508
Ots-GVL-M005854	Ots06	20.522
Ots-GVL-M009325	Ots06	20.529
Ots-GVL-M005059	Ots06	20.543
Ots-GVL-M004516	Ots06	20.55
Ots-GVL-M001492	Ots06	20.612
Ots-GVL-M012064	Ots06	20.635
Ots-GVL-M008380	Ots06	20.715
Ots-GVL-M005791	Ots06	20.761
Ots-GVL-M005088	Ots06	20.94
Ots-GVL-M005007	Ots06	20.98
Ots-GVL-M008690	Ots06	20.983
Ots-GVL-M005418	Ots06	21.06
Ots-GVL-M000636	Ots06	21.064
Ots-GVL-M016870	Ots06	21.16
Ots-GVL-M001499	Ots06	21.281
Ots-GVL-M018041	Ots06	21.318
Ots-GVL-M008394	Ots06	21.359
Ots-GVL-M001656	Ots06	21.4
Ots-GVL-M004446	Ots06	21.423
Ots-GVL-M001781	Ots06	21.605
Ots-GVL-M002247	Ots06	21.661
Ots-GVL-M007977	Ots06	21.728
Ots-GVL-M002899	Ots06	21.837
Ots-GVL-M015895	Ots06	21.847
Ots-GVL-M003454	Ots06	21.875
Ots-GVL-M001445	Ots06	21.882
Ots-GVL-M007772	Ots06	21.957
Ots-GVL-M001706	Ots06	21.967
Ots-GVL-M002706	Ots06	21.984
Ots-GVL-M008677	Ots06	22.038
Ots-GVL-M014052	Ots06	22.123
Ots-GVL-M004957	Ots06	22.153
Ots-GVL-M008123	Ots06	22.156
Ots-GVL-M008510	Ots06	22.223
Ots-GVL-M009733	Ots06	22.269
Ots-GVL-M004170	Ots06	22.433
Ots-GVL-M000599	Ots06	22.525
Ots-GVL-M014342	Ots06	22.639
Ots-GVL-M007281	Ots06	22.676
Ots-GVL-M004871	Ots06	22.91
Ots-GVL-M014370	Ots06	22.981
Ots-GVL-M006835	Ots06	23.032
Ots-GVL-M007078	Ots06	23.187
Ots-GVL-M004070	Ots06	23.235
Ots-GVL-M000936	Ots06	23.578
Ots-GVL-M001473	Ots06	23.676
Ots-GVL-M003714	Ots06	23.757
Ots-GVL-M015573	Ots06	23.946
Ots-GVL-M016166	Ots06	24.019
Ots-GVL-M000988	Ots06	24.284
Ots-GVL-M002100	Ots06	24.705
Ots-GVL-M010430	Ots06	24.715
Ots-GVL-M002334	Ots06	24.732
Ots-GVL-M013971	Ots06	24.733
Ots-GVL-M011987	Ots06	24.983
Ots-GVL-M004519	Ots06	25.011
Ots-GVL-M007146	Ots06	25.054
Ots-GVL-M004230	Ots06	25.238
Ots-GVL-M009461	Ots06	25.286
Ots-GVL-M000520	Ots06	25.35
Ots-GVL-M001880	Ots06	25.418
Ots-GVL-M012766	Ots06	25.479
Ots-GVL-M008627	Ots06	25.6
Ots-GVL-M016715	Ots06	25.783
Ots-GVL-M009981	Ots06	25.837
Ots-GVL-M006301	Ots06	25.841
Ots-GVL-M004451	Ots06	25.884
Ots-GVL-M002928	Ots06	26.144
Ots-GVL-M010627	Ots06	26.405
Ots-GVL-M003940	Ots06	26.452
Ots-GVL-M000701	Ots06	27.127
Ots-GVL-M017819	Ots06	27.165
Ots-GVL-M005811	Ots06	28.078
Ots-GVL-M004749	Ots06	28.304
Ots-GVL-M003882	Ots06	28.662
Ots-GVL-M008424	Ots06	28.915
Ots-GVL-M001104	Ots06	29.597
Ots-GVL-M001811	Ots06	29.605
Ots-GVL-M007739	Ots06	29.75
Ots-GVL-M016469	Ots06	29.757
Ots-GVL-M012349	Ots06	29.861
Ots-GVL-M005789	Ots06	29.989
Ots-GVL-M002479	Ots06	29.995
Ots-GVL-M016590	Ots06	29.999
Ots-GVL-M004893	Ots06	30.004
Ots-GVL-M005279	Ots06	30.033
Ots-GVL-M001638	Ots06	30.037
Ots-GVL-M002656	Ots06	30.075
Ots-GVL-M017795	Ots06	30.271
Ots-GVL-M001258	Ots06	30.56
Ots-GVL-M010155	Ots06	31.074
Ots-GVL-M010770	Ots06	31.397
Ots-GVL-M001682	Ots06	31.831
Ots-GVL-M005382	Ots06	32.154
Ots-GVL-M008404	Ots06	32.32
Ots-GVL-M006977	Ots06	32.648
Ots-GVL-M000524	Ots06	32.719
Ots-GVL-M008720	Ots06	33.099
Ots-GVL-M003412	Ots06	33.268
Ots-GVL-M000233	Ots06	33.919
Ots-GVL-M017275	Ots06	34.326
Ots-GVL-M004831	Ots06	34.883
Ots-GVL-M010575	Ots06	34.899
Ots-GVL-M004031	Ots06	34.957
Ots-GVL-M009155	Ots06	35.094
Ots-GVL-M010077	Ots06	36.592
Ots-GVL-M003696	Ots06	39.158
Ots-GVL-M001339	Ots06	50.508
Ots-GVL-M007731	Ots07	0
Ots-GVL-M002113	Ots07	4.144
Ots-GVL-M003224	Ots07	7.268
Ots-GVL-M001881	Ots07	7.48
Ots-GVL-M003278	Ots07	7.988
Ots-GVL-M006591	Ots07	8.524
Ots-GVL-M018017	Ots07	8.682
Ots-GVL-M004148	Ots07	9.749
Ots-GVL-M008638	Ots07	10.445
Ots-GVL-M005155	Ots07	10.614
Ots-GVL-M013285	Ots07	11.289
Ots-GVL-M014698	Ots07	11.315
Ots-GVL-M007626	Ots07	11.348
Ots-GVL-M018308	Ots07	11.392
Ots-GVL-M014778	Ots07	11.558
Ots-GVL-M001434	Ots07	12.042
Ots-GVL-M000522	Ots07	12.526
Ots-GVL-M006062	Ots07	12.693
Ots-GVL-M000903	Ots07	13.344	*
Ots-GVL-M005621	Ots07	13.719
Ots-GVL-M013677	Ots07	14.4
Ots-GVL-M002519	Ots07	14.66
Ots-GVL-M012319	Ots07	15.058
Ots-GVL-M009172	Ots07	15.627
Ots-GVL-M004319	Ots07	15.978
Ots-GVL-M004904	Ots07	16.031
Ots-GVL-M000771	Ots07	16.537
Ots-GVL-M003435	Ots07	16.89
Ots-GVL-M001920	Ots07	17.167
Ots-GVL-M000952	Ots07	17.191
Ots-GVL-M005512	Ots07	17.758
Ots-GVL-M001849	Ots07	17.803
Ots-GVL-M001855	Ots07	18.023
Ots-GVL-M007798	Ots07	18.296
Ots-GVL-M017343	Ots07	18.665
Ots-GVL-M008649	Ots07	18.783
Ots-GVL-M005229	Ots07	18.857
Ots-GVL-M000225	Ots07	18.897
Ots-GVL-M001357	Ots07	19.188
Ots-GVL-M004490	Ots07	19.465
Ots-GVL-M015276	Ots07	19.509
Ots-GVL-M012426	Ots07	19.736
Ots-GVL-M012623	Ots07	19.771
Ots-GVL-M002871	Ots07	19.886
Ots-GVL-M002186	Ots07	19.964
Ots-GVL-M005836	Ots07	20.166
Ots-GVL-M000833	Ots07	20.912
Ots-GVL-M016234	Ots07	20.989
Ots-GVL-M003207	Ots07	21.408
Ots-GVL-M005768	Ots07	21.562
Ots-GVL-M003505	Ots07	21.74
Ots-GVL-M008003	Ots07	22.114
Ots-GVL-M007206	Ots07	22.168
Ots-GVL-M005481	Ots07	22.17
Ots-GVL-M003026	Ots07	22.195
Ots-GVL-M001071	Ots07	22.32
Ots-GVL-M004314	Ots07	22.334
Ots-GVL-M006187	Ots07	22.388
Ots-GVL-M009729	Ots07	22.388
Ots-GVL-M000313	Ots07	22.442
Ots-GVL-M014670	Ots07	22.491
Ots-GVL-M004406	Ots07	22.496
Ots-GVL-M008839	Ots07	22.517
Ots-GVL-M007293	Ots07	22.691
Ots-GVL-M007510	Ots07	22.921
Ots-GVL-M005273	Ots07	23.309
Ots-GVL-M000057	Ots07	23.31
Ots-GVL-M006102	Ots07	23.47
Ots-GVL-M003925	Ots07	23.507
Ots-GVL-M004953	Ots07	23.678
Ots-GVL-M005379	Ots07	23.694
Ots-GVL-M007706	Ots07	23.713
Ots-GVL-M009881	Ots07	23.912
Ots-GVL-M004427	Ots07	23.966
Ots-GVL-M005638	Ots07	24.08
Ots-GVL-M001960	Ots07	24.124
Ots-GVL-M008935	Ots07	24.268
Ots-GVL-M000208	Ots07	24.328
Ots-GVL-M006767	Ots07	24.368
Ots-GVL-M005734	Ots07	24.414
Ots-GVL-M004491	Ots07	24.581
Ots-GVL-M013765	Ots07	24.601
Ots-GVL-M001253	Ots07	24.686
Ots-GVL-M006552	Ots07	24.778
Ots-GVL-M003485	Ots07	24.883
Ots-GVL-M002895	Ots07	24.938
Ots-GVL-M002260	Ots07	25.086
Ots-GVL-M006535	Ots07	25.087
Ots-GVL-M006162	Ots07	25.152
Ots-GVL-M008512	Ots07	25.475
Ots-GVL-M009389	Ots07	25.576
Ots-GVL-M015473	Ots07	25.6
Ots-GVL-M017938	Ots07	25.665
Ots-GVL-M003490	Ots07	25.668
Ots-GVL-M003886	Ots07	25.668
Ots-GVL-M004677	Ots07	25.681
Ots-GVL-M012192	Ots07	25.691
Ots-GVL-M004738	Ots07	25.693
Ots-GVL-M000551	Ots07	25.694
Ots-GVL-M005104	Ots07	25.704
Ots-GVL-M004416	Ots07	25.708
Ots-GVL-M010236	Ots07	25.718
Ots-GVL-M009810	Ots07	25.727
Ots-GVL-M015483	Ots07	25.734
Ots-GVL-M006497	Ots07	25.738
Ots-GVL-M007034	Ots07	25.738
Ots-GVL-M010066	Ots07	25.739
Ots-GVL-M000430	Ots07	25.742
Ots-GVL-M001872	Ots07	25.742
Ots-GVL-M003222	Ots07	25.746
Ots-GVL-M005779	Ots07	25.746
Ots-GVL-M000825	Ots07	25.747
Ots-GVL-M001783	Ots07	25.75
Ots-GVL-M001540	Ots07	25.753
Ots-GVL-M011181	Ots07	25.756
Ots-GVL-M005478	Ots07	25.765
Ots-GVL-M000806	Ots07	25.771
Ots-GVL-M017534	Ots07	25.798
Ots-GVL-M001125	Ots07	25.801
Ots-GVL-M014649	Ots07	25.802
Ots-GVL-M004067	Ots07	26.053
Ots-GVL-M014459	Ots07	26.189
Ots-GVL-M007816	Ots07	26.557
Ots-GVL-M001572	Ots07	26.712
Ots-GVL-M000892	Ots07	26.82
Ots-GVL-M013466	Ots07	26.857
Ots-GVL-M017317	Ots07	26.881
Ots-GVL-M000272	Ots07	26.928
Ots-GVL-M005003	Ots07	27.127
Ots-GVL-M010364	Ots07	27.209
Ots-GVL-M004789	Ots07	27.258
Ots-GVL-M004732	Ots07	27.295
Ots-GVL-M006735	Ots07	27.495
Ots-GVL-M002007	Ots07	27.702
Ots_128757-61	Ots07	27.817
Ots-GVL-M009517	Ots07	27.973
Ots-GVL-M007025	Ots07	28.037
Ots-GVL-M017944	Ots07	28.317
Ots-GVL-M005812	Ots07	28.336
Ots-GVL-M002511	Ots07	28.475
Ots-GVL-M004548	Ots07	28.61
Ots-GVL-M011474	Ots07	28.61
Ots-GVL-M005253	Ots07	28.776
Ots-GVL-M002058	Ots07	28.819
Ots-GVL-M006682	Ots07	28.951
Ots-GVL-M007971	Ots07	29.122
Ots-GVL-M009554	Ots07	29.321
Ots-GVL-M005894	Ots07	29.395
Ots-GVL-M007004	Ots07	29.447
Ots-GVL-M014146	Ots07	29.494
Ots-GVL-M001501	Ots07	29.652
Ots-GVL-M006372	Ots07	29.766
Ots-GVL-M008822	Ots07	29.858
Ots-GVL-M015821	Ots07	30.238
Ots-GVL-M002958	Ots07	30.31
Ots-GVL-M003993	Ots07	30.397
Ots-GVL-M005038	Ots07	30.454
Ots_105105-613	Ots07	30.914
Ots-GVL-M018176	Ots07	31.206
Ots-GVL-M002383	Ots07	31.439
Ots-GVL-M017193	Ots07	31.609
Ots-GVL-M010026	Ots07	31.864
Ots-GVL-M002107	Ots07	31.973
Ots-GVL-M006608	Ots07	32.03
Ots-GVL-M005363	Ots07	32.201
Ots-GVL-M008871	Ots07	32.426
Ots-GVL-M005085	Ots07	32.699
Ots-GVL-M005492	Ots07	32.764
Ots-GVL-M010075	Ots07	32.96
Ots-GVL-M014510	Ots07	32.96
Ots-GVL-M001400	Ots07	33.343
Ots-GVL-M005520	Ots07	33.397
Ots-GVL-M002112	Ots07	33.465
Ots-GVL-M006350	Ots07	33.488
Ots-GVL-M009662	Ots07	33.559
Ots-GVL-M003815	Ots07	33.621
Ots-GVL-M008942	Ots07	33.831
Ots-GVL-M004689	Ots07	34.21
Ots-GVL-M012866	Ots07	34.39
Ots-GVL-M005760	Ots07	34.44
Ots-GVL-M006278	Ots07	34.498
Ots-GVL-M003468	Ots07	34.861
Ots-GVL-M008539	Ots07	34.962
Ots-GVL-M005277	Ots07	35.171
Ots-GVL-M008484	Ots07	35.599
Ots-GVL-M007024	Ots07	35.926
Ots-GVL-M003671	Ots07	36.158
Ots-GVL-M002303	Ots07	36.435
Ots-GVL-M002366	Ots07	37.248
Ots-GVL-M000873	Ots07	37.705
Ots-GVL-M000236	Ots07	38.266
Ots-GVL-M002574	Ots07	38.451
Ots-GVL-M006320	Ots07	38.656
Ots-GVL-M012034	Ots07	38.783
Ots-GVL-M004205	Ots07	38.819
Ots-GVL-M008161	Ots07	39.295
Ots-GVL-M007226	Ots07	40.15
Ots-GVL-M001531	Ots07	40.278
Ots-GVL-M000586	Ots07	40.595
Ots-GVL-M000561	Ots07	41.5
Ots-GVL-M001019	Ots07	41.874
Ots-GVL-M002080	Ots07	42.184
Ots-GVL-M014374	Ots07	43.301
Ots-GVL-M001128	Ots07	43.353
Ots-GVL-M006473	Ots07	43.913
Ots-GVL-M000426	Ots07	43.935
Ots-GVL-M005544	Ots07	44.364
Ots-GVL-M002256	Ots07	45.446
Ots-GVL-M008515	Ots07	45.467
Ots-GVL-M008721	Ots07	45.776
Ots-GVL-M015692	Ots07	46.013
Ots-GVL-M006974	Ots07	46.023
Ots-GVL-M003744	Ots07	48.935
Ots-GVL-M008525	Ots07	49.009
Ots-GVL-M002175	Ots07	49.858
Ots-GVL-M003243	Ots07	51.618	*
Ots-GVL-M007542	Ots08	0
Ots-GVL-M009051	Ots08	11.565
Ots-GVL-M014180	Ots08	13.067
Ots-GVL-M001452	Ots08	15.219
Ots-GVL-M016762	Ots08	17.711
Ots-GVL-M009498	Ots08	18.582
Ots-GVL-M006662	Ots08	19.281
Ots-GVL-M003535	Ots08	22.742
Ots-GVL-M009550	Ots08	23.907
Ots-GVL-M002917	Ots08	24.425
Ots-GVL-M000310	Ots08	24.757
Ots-GVL-M003016	Ots08	26.029
Ots-GVL-M003828	Ots08	26.06
Ots-GVL-M007005	Ots08	26.14
Ots-GVL-M008413	Ots08	26.167
Ots-GVL-M012466	Ots08	27.53
Ots-GVL-M004803	Ots08	27.539
Ots-GVL-M000888	Ots08	28.117
Ots-GVL-M005490	Ots08	28.317
Ots-GVL-M000985	Ots08	28.338
Ots-GVL-M012503	Ots08	28.373
Ots-GVL-M001713	Ots08	28.403
Ots-GVL-M007421	Ots08	29.259
Ots-GVL-M007130	Ots08	29.396
Ots-GVL-M008640	Ots08	29.448
Ots-GVL-M007898	Ots08	29.842
Ots-GVL-M003784	Ots08	29.946
Ots-GVL-M002597	Ots08	30.229
Ots-GVL-M007981	Ots08	30.371
Ots-GVL-M007107	Ots08	30.511
Ots-GVL-M002833	Ots08	30.692
Ots-GVL-M008087	Ots08	30.896
Ots-GVL-M014159	Ots08	30.982
Ots-GVL-M006018	Ots08	31.059
Ots-GVL-M009749	Ots08	31.206
Ots-GVL-M008249	Ots08	31.286
Ots-GVL-M003043	Ots08	31.488
Ots-GVL-M004895	Ots08	31.619
Ots-GVL-M005250	Ots08	31.819
Ots-GVL-M002584	Ots08	31.864
Ots-GVL-M012520	Ots08	32.022
Ots-GVL-M017969	Ots08	32.076
Ots-GVL-M013225	Ots08	32.417
Ots-GVL-M005642	Ots08	32.821
Ots-GVL-M017143	Ots08	32.822
Ots-GVL-M003649	Ots08	32.911
Ots-GVL-M008202	Ots08	33.087
Ots-GVL-M015173	Ots08	33.091
Ots-GVL-M005399	Ots08	33.107
Ots-GVL-M009079	Ots08	33.171
Ots-GVL-M009163	Ots08	33.813
Ots-GVL-M002023	Ots08	34.675
Ots-GVL-M002578	Ots08	34.785
Ots-GVL-M010372	Ots08	35.092
Ots-GVL-M000041	Ots08	36.028
Ots-GVL-M005372	Ots08	36.798
Ots-GVL-M008843	Ots08	37.051
Ots-GVL-M006271	Ots08	37.137
Ots-GVL-M009037	Ots08	37.186
Ots-GVL-M003441	Ots08	37.409
Ots-GVL-M010175	Ots08	37.732
Ots-GVL-M006033	Ots08	37.801
Ots-GVL-M008993	Ots08	38.3
Ots-GVL-M000148	Ots08	38.524
Ots-GVL-M003074	Ots08	38.847
Ots-GVL-M006212	Ots08	39.348
Ots-GVL-M009202	Ots08	39.478
Ots-GVL-M005664	Ots08	39.689
Ots-GVL-M001319	Ots08	39.777
Ots-GVL-M008054	Ots08	39.792
Ots-GVL-M014362	Ots08	39.826
Ots-GVL-M012249	Ots08	39.914
Ots-GVL-M015150	Ots08	39.94
Ots-GVL-M008445	Ots08	40.061
Ots-GVL-M001759	Ots08	40.153
Ots-GVL-M000738	Ots08	40.225
Ots-GVL-M006011	Ots08	40.337
Ots-GVL-M005928	Ots08	40.37
Ots-GVL-M004179	Ots08	40.398
Ots-GVL-M014937	Ots08	40.408
Ots-GVL-M010333	Ots08	40.455
Ots-GVL-M001668	Ots08	40.724
Ots-GVL-M000073	Ots08	40.772
Ots-GVL-M000419	Ots08	40.821
Ots-GVL-M001914	Ots08	40.919	*
Ots-GVL-M004496	Ots08	41.189
Ots-GVL-M007640	Ots08	41.226
Ots-GVL-M003150	Ots08	41.247
Ots-GVL-M002488	Ots08	41.295
Ots-GVL-M006534	Ots08	41.297
Ots-GVL-M005286	Ots08	41.33
Ots-GVL-M006887	Ots08	41.449
Ots-GVL-M003255	Ots08	41.467
Ots-GVL-M016969	Ots08	41.579
Ots-GVL-M002854	Ots08	41.625
Ots-GVL-M011421	Ots08	41.663
Ots-GVL-M014198	Ots08	41.667
Ots-GVL-M004941	Ots08	41.676
Ots-GVL-M005425	Ots08	41.678	*
Ots-GVL-M015050	Ots08	41.682
Ots-GVL-M000932	Ots08	41.683
Ots-GVL-M000852	Ots08	41.684
Ots-GVL-M003054	Ots08	41.689
Ots-GVL-M000112	Ots08	41.692
Ots-GVL-M008326	Ots08	41.693
Ots-GVL-M002779	Ots08	41.7
Ots-GVL-M003751	Ots08	41.714
Ots-GVL-M001739	Ots08	41.722
Ots-GVL-M008648	Ots08	41.723
Ots-GVL-M008603	Ots08	41.726
Ots-GVL-M016005	Ots08	41.731
Ots-GVL-M008998	Ots08	41.755
Ots-GVL-M001530	Ots08	41.762
Ots-GVL-M016189	Ots08	41.764
Ots-GVL-M005745	Ots08	41.773
Ots-GVL-M013579	Ots08	41.78
Ots-GVL-M010279	Ots08	41.784
Ots-GVL-M002929	Ots08	41.881
Ots-GVL-M004374	Ots08	41.926
Ots-GVL-M001986	Ots08	41.96
Ots-GVL-M008762	Ots08	42.016
Ots-GVL-M000007	Ots08	42.044
Ots-GVL-M002072	Ots08	42.044
Ots-GVL-M016570	Ots08	42.075
Ots-GVL-M007223	Ots08	42.09
Ots-GVL-M000454	Ots08	42.096
Ots-GVL-M005759	Ots08	42.101
Ots-GVL-M012527	Ots08	42.147
Ots-GVL-M007647	Ots08	42.149
Ots-GVL-M003260	Ots08	42.306
Ots-GVL-M005197	Ots08	42.757
Ots-GVL-M005614	Ots08	42.96
Ots-GVL-M001808	Ots08	43.041
Ots-GVL-M003969	Ots08	43.172
Ots-GVL-M006505	Ots08	43.175
Ots-GVL-M002529	Ots08	43.176
Ots-GVL-M001547	Ots08	43.197
Ots-GVL-M000492	Ots08	43.214
Ots-GVL-M002111	Ots08	43.28
Ots-GVL-M012851	Ots08	43.293
Ots-GVL-M009093	Ots08	43.422
Ots-GVL-M014294	Ots08	43.497
Ots-GVL-M014938	Ots08	43.504
Ots-GVL-M003791	Ots08	43.513
Ots-GVL-M007051	Ots08	43.561
Ots-GVL-M002138	Ots08	43.718
Ots-GVL-M017567	Ots08	43.753
Ots-GVL-M004912	Ots08	43.899
Ots-GVL-M003422	Ots08	44.077
Ots-GVL-M002646	Ots08	44.147
Ots-GVL-M006919	Ots08	44.25
Ots-GVL-M002829	Ots08	44.623
Ots-GVL-M002499	Ots08	44.693
Ots-GVL-M007676	Ots08	44.899
Ots-GVL-M003401	Ots08	45.125
Ots-GVL-M016872	Ots08	45.32
Ots-GVL-M003404	Ots08	45.608
Ots-GVL-M000104	Ots08	45.67
Ots-GVL-M004792	Ots08	45.9
Ots-GVL-M003433	Ots08	45.949
Ots-GVL-M004017	Ots08	46.041
Ots-GVL-M004652	Ots08	46.389
Ots-GVL-M003489	Ots08	46.525
Ots-GVL-M013422	Ots08	46.803
Ots-GVL-M010668	Ots08	47.644
Ots-GVL-M005460	Ots08	48.509
Ots-GVL-M007262	Ots08	48.651
Ots-GVL-M002102	Ots08	48.817	*
Ots-GVL-M000720	Ots08	49.1
Ots-GVL-M003686	Ots08	49.171
Ots-GVL-M007359	Ots08	49.411
Ots-GVL-M003965	Ots08	50.085
Ots-GVL-M008060	Ots08	51.185
Ots-GVL-M002114	Ots08	51.393
Ots-GVL-M000593	Ots08	51.56
Ots-GVL-M004456	Ots08	52.355
Ots-GVL-M005186	Ots08	52.643
Ots-GVL-M001689	Ots08	53.277
Ots-GVL-M003773	Ots08	53.298
Ots-GVL-M013046	Ots08	53.359
Ots-GVL-M005997	Ots08	54.036
Ots-GVL-M004560	Ots08	55.982
Ots-GVL-M002733	Ots08	56.716
Ots-GVL-M006242	Ots08	57.423
Ots-GVL-M009502	Ots08	57.441
Ots-GVL-M000171	Ots08	57.941
Ots-GVL-M005048	Ots08	58.643
Ots-GVL-M007108	Ots08	60.092
Ots-GVL-M007875	Ots08	60.392
Ots-GVL-M002893	Ots08	61.657
Ots-GVL-M003110	Ots08	63.89
Ots-GVL-M001411	Ots08	64.731
Ots-GVL-M007684	Ots08	68.006
Ots-GVL-M005514	Ots08	68.145
Ots-GVL-M006520	Ots08	71.62
Ots-GVL-M001065	Ots09	0
Ots-GVL-M002748	Ots09	2.637
Ots-GVL-M008796	Ots09	4.785
Ots-GVL-M000766	Ots09	5.054
Ots-GVL-M008830	Ots09	7.335
Ots-GVL-M002341	Ots09	7.467
Ots_110201-363	Ots09	8.109
Ots-GVL-M007930	Ots09	8.369
Ots-GVL-M016205	Ots09	9.322
Ots-GVL-M005090	Ots09	9.372
Ots-GVL-M016210	Ots09	9.485
Ots-GVL-M000911	Ots09	9.743
Ots-GVL-M013510	Ots09	9.905
Ots-GVL-M002178	Ots09	9.989
Ots-GVL-M002153	Ots09	10.695
Ots-GVL-M007847	Ots09	11.31
Ots-GVL-M008718	Ots09	11.457
Ots-GVL-M006945	Ots09	11.865
Ots-GVL-M003770	Ots09	11.918
Ots-GVL-M015336	Ots09	12.643
Ots-GVL-M001815	Ots09	13.129
Ots-GVL-M002843	Ots09	13.148
Ots-GVL-M000189	Ots09	13.209
Ots-GVL-M015825	Ots09	14.139
Ots-GVL-M003508	Ots09	14.343
Ots-GVL-M007440	Ots09	14.395
Ots-GVL-M001939	Ots09	14.737
Ots-GVL-M009583	Ots09	15.013
Ots-GVL-M008989	Ots09	15.196
Ots-GVL-M001701	Ots09	15.504
Ots-GVL-M013567	Ots09	15.606
Ots-GVL-M001087	Ots09	15.7
Ots-GVL-M000056	Ots09	15.716
Ots-GVL-M001658	Ots09	16.001
Ots-GVL-M007815	Ots09	16.29
Ots_102457-132	Ots09	16.291
Ots-GVL-M003429	Ots09	16.669
Ots-GVL-M000741	Ots09	16.965
Ots-GVL-M010734	Ots09	17.19
Ots-GVL-M005863	Ots09	17.488
Ots-GVL-M007461	Ots09	17.515
Ots-GVL-M015667	Ots09	17.522
Ots-GVL-M004764	Ots09	17.549
Ots-GVL-M004682	Ots09	17.596
Ots-GVL-M009870	Ots09	17.888
Ots-GVL-M005861	Ots09	17.96
Ots-GVL-M002852	Ots09	18.16
Ots-GVL-M006967	Ots09	18.243
Ots-GVL-M009679	Ots09	18.499
Ots-GVL-M007955	Ots09	18.518
Ots-GVL-M004253	Ots09	18.842
Ots-GVL-M007921	Ots09	18.954
Ots-GVL-M009085	Ots09	19.356
Ots-GVL-M002830	Ots09	19.658
Ots-GVL-M003360	Ots09	19.677
Ots-GVL-M010743	Ots09	19.683
Ots-GVL-M001092	Ots09	19.705
Ots-GVL-M012255	Ots09	19.735
Ots-GVL-M000393	Ots09	19.78
Ots-GVL-M000579	Ots09	19.788
Ots-GVL-M005774	Ots09	20.016
Ots-GVL-M006038	Ots09	20.159
Ots-GVL-M001231	Ots09	20.205
Ots-GVL-M001925	Ots09	20.286
Ots-GVL-M003704	Ots09	20.323
Ots-GVL-M005965	Ots09	20.468
Ots-GVL-M000641	Ots09	20.493
Ots-GVL-M008226	Ots09	20.546
Ots-GVL-M009839	Ots09	20.56
Ots-GVL-M008159	Ots09	20.635
Ots-GVL-M008014	Ots09	20.708
Ots-GVL-M001932	Ots09	20.895
Ots-GVL-M004226	Ots09	20.921
Ots-GVL-M008824	Ots09	21.01
Ots-GVL-M018225	Ots09	21.051
Ots-GVL-M009459	Ots09	21.154
Ots-GVL-M009083	Ots09	21.299
Ots-GVL-M008803	Ots09	21.536
Ots-GVL-M001396	Ots09	21.757
Ots-GVL-M007319	Ots09	21.769
Ots-GVL-M001273	Ots09	21.98
Ots-GVL-M014873	Ots09	22.477
Ots-GVL-M008191	Ots09	22.481
Ots-GVL-M009035	Ots09	22.511
Ots-GVL-M012183	Ots09	22.512
Ots-GVL-M015258	Ots09	22.513
Ots-GVL-M002625	Ots09	22.523
Ots-GVL-M008632	Ots09	22.527
Ots-GVL-M012184	Ots09	22.535
Ots-GVL-M012592	Ots09	22.536
Ots-GVL-M002696	Ots09	22.54
Ots-GVL-M006731	Ots09	22.542
Ots-GVL-M002166	Ots09	22.551
Ots-GVL-M016587	Ots09	22.556
Ots-GVL-M012291	Ots09	22.559
Ots-GVL-M017234	Ots09	22.561
Ots-GVL-M005612	Ots09	22.565
Ots-GVL-M001480	Ots09	22.568
Ots-GVL-M015575	Ots09	22.576
Ots-GVL-M005040	Ots09	22.581
Ots-GVL-M010587	Ots09	22.593
Ots-GVL-M015002	Ots09	22.609
Ots-GVL-M015122	Ots09	22.62
Ots-GVL-M015326	Ots09	22.661
Ots-GVL-M009469	Ots09	22.689
Ots-GVL-M008930	Ots09	22.819	*
Ots-GVL-M012552	Ots09	22.849
Ots-GVL-M005384	Ots09	23.097
Ots-GVL-M002628	Ots09	23.127
Ots-GVL-M006581	Ots09	23.304
Ots-GVL-M000877	Ots09	23.466
Ots-GVL-M002190	Ots09	23.553
Ots-GVL-M001644	Ots09	23.556
Ots-GVL-M013664	Ots09	23.688
Ots-GVL-M004828	Ots09	23.824
Ots-GVL-M005194	Ots09	23.978
Ots-GVL-M010724	Ots09	24.079
Ots-GVL-M001068	Ots09	24.079
Ots-GVL-M010687	Ots09	24.1
Ots-GVL-M010353	Ots09	24.259
Ots-GVL-M017038	Ots09	24.474
Ots-GVL-M002270	Ots09	24.546
Ots-GVL-M006729	Ots09	24.635
Ots-GVL-M003359	Ots09	24.701
Ots-GVL-M010262	Ots09	24.893
Ots-GVL-M007953	Ots09	25.44
Ots-GVL-M005534	Ots09	25.516
Ots-GVL-M006990	Ots09	25.672
Ots-GVL-M007957	Ots09	25.887
Ots-GVL-M008622	Ots09	26.222
Ots-GVL-M002400	Ots09	26.304
Ots-GVL-M002217	Ots09	26.54
Ots-GVL-M009629	Ots09	26.761
Ots-GVL-M003581	Ots09	26.846
Ots-GVL-M007792	Ots09	27.084
Ots-GVL-M006614	Ots09	27.258
Ots-GVL-M000907	Ots09	27.336
Ots-GVL-M000362	Ots09	27.582
Ots-GVL-M003446	Ots09	27.797
Ots-GVL-M007790	Ots09	28.188
Ots-GVL-M008058	Ots09	28.284
Ots-GVL-M008244	Ots09	28.576
Ots-GVL-M006089	Ots09	28.746
Ots-GVL-M012333	Ots09	28.828
Ots-GVL-M006342	Ots09	29.041
Ots-GVL-M016199	Ots09	29.194
Ots-GVL-M016062	Ots09	29.21
Ots-GVL-M005562	Ots09	29.355
Ots-GVL-M008005	Ots09	29.792
Ots-GVL-M004369	Ots09	29.938
Ots-GVL-M016877	Ots09	30.14
Ots-GVL-M004544	Ots09	30.351
Ots-GVL-M000539	Ots09	30.489
Ots-GVL-M002473	Ots09	31.134
Ots-GVL-M013295	Ots09	31.861
Ots-GVL-M006215	Ots09	31.873
Ots-GVL-M005844	Ots09	32.034
Ots-GVL-M015982	Ots09	32.347
Ots-GVL-M010187	Ots09	32.37
Ots-GVL-M010631	Ots09	32.424
Ots-GVL-M000954	Ots09	32.54
Ots-GVL-M017770	Ots09	32.89
Ots-GVL-M006584	Ots09	33.184
Ots-GVL-M006437	Ots09	33.289
Ots-GVL-M007188	Ots09	33.748
Ots-GVL-M009358	Ots09	34.055
Ots-GVL-M008419	Ots09	34.221
Ots-GVL-M008748	Ots09	34.278
Ots-GVL-M000918	Ots09	34.332
Ots-GVL-M004440	Ots09	34.442
Ots-GVL-M005436	Ots09	34.447
Ots-GVL-M010358	Ots09	34.615
Ots-GVL-M000169	Ots09	34.785
Ots-GVL-M005697	Ots09	34.939
Ots-GVL-M000804	Ots09	35.663
Ots-GVL-M003056	Ots09	36.42
Ots-GVL-M005704	Ots09	36.747
Ots-GVL-M017485	Ots09	37.437
Ots-GVL-M005043	Ots09	37.825
Ots-GVL-M007672	Ots09	37.825
Ots-GVL-M002015	Ots09	41.091
Ots-GVL-M007963	Ots09	43.131
Ots-GVL-M002222	Ots09	49.367
Ots-GVL-M003586	Ots09	55.607
Ots-GVL-M003554	Ots10	0
Ots-GVL-M005453	Ots10	1.467
Ots-GVL-M000343	Ots10	5.382
Ots-GVL-M003661	Ots10	6.126
Ots-GVL-M009100	Ots10	6.702
Ots-GVL-M017686	Ots10	9.717
Ots-GVL-M008810	Ots10	9.927
Ots-GVL-M007129	Ots10	10.157
Ots-GVL-M006058	Ots10	10.893
Ots-GVL-M002726	Ots10	11.706
Ots-GVL-M002340	Ots10	11.863
Ots-GVL-M004497	Ots10	12.496
Ots-GVL-M000115	Ots10	12.539
Ots-GVL-M002422	Ots10	12.671
Ots-GVL-M000949	Ots10	14.582
Ots-GVL-M012868	Ots10	15.613
Ots-GVL-M001234	Ots10	15.876
Ots-GVL-M014718	Ots10	16.322
Ots-GVL-M003088	Ots10	16.589
Ots-GVL-M006076	Ots10	16.619
Ots-GVL-M016379	Ots10	16.621
Ots-GVL-M009849	Ots10	16.699
Ots-GVL-M000793	Ots10	16.765
Ots_99550-204	Ots10	17.215
Ots-GVL-M001535	Ots10	17.933
Ots-GVL-M006052	Ots10	18.152
Ots-GVL-M002860	Ots10	18.193
Ots-GVL-M008409	Ots10	18.262
Ots-GVL-M009453	Ots10	18.521
Ots-GVL-M000477	Ots10	18.538
Ots-GVL-M005619	Ots10	18.601
Ots-GVL-M002672	Ots10	19.026
Ots-GVL-M003261	Ots10	19.21
Ots-GVL-M012666	Ots10	19.331
Ots-GVL-M006647	Ots10	19.77
Ots-GVL-M005149	Ots10	19.85
Ots-GVL-M002546	Ots10	19.855
Ots-GVL-M005753	Ots10	19.858
Ots-GVL-M010114	Ots10	19.971
Ots-GVL-M002995	Ots10	20.139
Ots-GVL-M001096	Ots10	20.365
Ots-GVL-M004099	Ots10	20.455
Ots-GVL-M000221	Ots10	20.545
Ots-GVL-M002183	Ots10	20.576
Ots-GVL-M000552	Ots10	20.685
Ots-GVL-M005217	Ots10	20.7
Ots-GVL-M006028	Ots10	21.106
Ots-GVL-M009644	Ots10	21.13
Ots-GVL-M006166	Ots10	21.175
Ots-GVL-M013922	Ots10	21.283
Ots-GVL-M005422	Ots10	21.291
Ots-GVL-M009730	Ots10	21.396
Ots-GVL-M004515	Ots10	21.557
Ots-GVL-M004044	Ots10	21.732
Ots-GVL-M005333	Ots10	21.736
Ots-GVL-M005558	Ots10	21.917
Ots-GVL-M006525	Ots10	22.13
Ots-GVL-M012438	Ots10	22.222
Ots-GVL-M006032	Ots10	22.339
Ots-GVL-M004617	Ots10	22.433
Ots-GVL-M015054	Ots10	22.648
Ots-GVL-M005532	Ots10	22.671
Ots-GVL-M000728	Ots10	22.681
Ots-GVL-M006289	Ots10	22.694
Ots-GVL-M000798	Ots10	22.694
Ots-GVL-M017874	Ots10	22.901
Ots-GVL-M005351	Ots10	22.938
Ots-GVL-M012677	Ots10	22.964
Ots-GVL-M008986	Ots10	22.965
Ots-GVL-M015235	Ots10	22.971
Ots-GVL-M002627	Ots10	22.982
Ots-GVL-M002523	Ots10	22.982	*
Ots-GVL-M001666	Ots10	22.987
Ots-GVL-M016052	Ots10	22.992
Ots-GVL-M003982	Ots10	23.009
Ots-GVL-M006984	Ots10	23.012
Ots-GVL-M001863	Ots10	23.023
Ots-GVL-M012157	Ots10	23.027
Ots-GVL-M001098	Ots10	23.067
Ots-GVL-M014537	Ots10	23.105
Ots-GVL-M002028	Ots10	23.109
Ots-GVL-M004886	Ots10	23.146
Ots-GVL-M003905	Ots10	23.156
Ots_129144-472	Ots10	23.231
Ots-GVL-M001696	Ots10	23.279
Ots-GVL-M017564	Ots10	23.328
Ots-GVL-M017252	Ots10	23.366
Ots-GVL-M001917	Ots10	23.418
Ots-GVL-M003173	Ots10	23.544
Ots-GVL-M007041	Ots10	23.619
Ots-GVL-M006687	Ots10	23.643
Ots-GVL-M004437	Ots10	23.692
Ots-GVL-M014609	Ots10	23.701
Ots-GVL-M003334	Ots10	23.706
Ots-GVL-M004673	Ots10	23.719
Ots-GVL-M002285	Ots10	24.043
Ots-GVL-M005810	Ots10	24.07
Ots-GVL-M002930	Ots10	24.073
Ots-GVL-M005684	Ots10	24.11
Ots-GVL-M017680	Ots10	24.143
Ots-GVL-M000326	Ots10	24.248
Ots-GVL-M006364	Ots10	24.295
Ots-GVL-M016673	Ots10	24.323
Ots-GVL-M004974	Ots10	24.717
Ots-GVL-M002744	Ots10	24.78
Ots-GVL-M015800	Ots10	24.856
Ots-GVL-M007228	Ots10	24.997
Ots-GVL-M008985	Ots10	25.147
Ots-GVL-M013871	Ots10	25.291
Ots-GVL-M009892	Ots10	25.295
Ots-GVL-M003384	Ots10	25.295
Ots-GVL-M017737	Ots10	25.399
Ots-GVL-M009144	Ots10	25.5
Ots-GVL-M007931	Ots10	25.6
Ots-GVL-M004474	Ots10	25.725
Ots-GVL-M006548	Ots10	25.738
Ots-GVL-M009457	Ots10	25.773
Ots-GVL-M012945	Ots10	25.799
Ots-GVL-M008296	Ots10	25.945
Ots-GVL-M006619	Ots10	26.053
Ots-GVL-M004323	Ots10	26.077
Ots-GVL-M015240	Ots10	26.12
Ots_110495-380	Ots10	26.522
Ots-GVL-M005221	Ots10	26.528
Ots-GVL-M009796	Ots10	26.676
Ots-GVL-M010585	Ots10	27.006
Ots-GVL-M010312	Ots10	27.039
Ots-GVL-M000564	Ots10	27.109
Ots-GVL-M010412	Ots10	27.48
Ots-GVL-M001084	Ots10	27.653
Ots-GVL-M002150	Ots10	27.735
Ots-GVL-M010011	Ots10	27.955
Ots-GVL-M009025	Ots10	28.069
Ots-GVL-M004296	Ots10	28.633
Ots-GVL-M005307	Ots10	28.731
Ots-GVL-M009413	Ots10	29.154
Ots-GVL-M004431	Ots10	29.31
Ots-GVL-M000642	Ots10	29.542
Ots-GVL-M001797	Ots10	29.59
Ots-GVL-M005899	Ots10	29.83
Ots-GVL-M006109	Ots10	29.912
Ots-GVL-M008790	Ots10	30.434
Ots-GVL-M001956	Ots10	30.8
Ots-GVL-M000035	Ots10	31.721
Ots-GVL-M008151	Ots10	32.255
Ots-GVL-M012693	Ots10	34.079
Ots-GVL-M009373	Ots10	34.5
Ots-GVL-M006373	Ots10	34.681
Ots-GVL-M006648	Ots10	35.3
Ots-GVL-M008371	Ots10	44.967
Ots-GVL-M001059	Ots10	48.897
Ots-GVL-M000639	Ots10	50.072
Ots-GVL-M008869	Ots11	0
Ots-GVL-M005671	Ots11	8.708
Ots-GVL-M001916	Ots11	10.098
Ots-GVL-M005161	Ots11	10.953
Ots-GVL-M012722	Ots11	11.789
Ots-GVL-M006167	Ots11	12.602
Ots-GVL-M001584	Ots11	12.695
Ots-GVL-M000572	Ots11	12.695
Ots-GVL-M002778	Ots11	12.765
Ots-GVL-M001649	Ots11	12.947
Ots-GVL-M012833	Ots11	13.29
Ots-GVL-M015436	Ots11	13.401
Ots-GVL-M000372	Ots11	14.649
Ots-GVL-M003155	Ots11	16.603
Ots-GVL-M007565	Ots11	16.959
Ots-GVL-M003355	Ots11	17.392
Ots-GVL-M002468	Ots11	17.677
Ots-GVL-M006027	Ots11	17.796
Ots-GVL-M008804	Ots11	18.333
Ots-GVL-M008687	Ots11	18.914
Ots-GVL-M016272	Ots11	19.192
Ots-GVL-M007996	Ots11	19.372
Ots-GVL-M001734	Ots11	19.474
Ots-GVL-M004494	Ots11	19.519
Ots-GVL-M002813	Ots11	19.873
Ots-GVL-M009533	Ots11	20.373
Ots-GVL-M001189	Ots11	20.968
Ots-GVL-M009008	Ots11	20.98
Ots-GVL-M002039	Ots11	21.266
Ots-GVL-M000156	Ots11	21.507
Ots-GVL-M000368	Ots11	21.535
Ots-GVL-M010050	Ots11	21.605
Ots-GVL-M002660	Ots11	21.718
Ots-GVL-M006468	Ots11	21.926
Ots-GVL-M005658	Ots11	22.363
Ots-GVL-M009585	Ots11	22.798
Ots-GVL-M009002	Ots11	22.925
Ots-GVL-M005321	Ots11	23.02
Ots-GVL-M015038	Ots11	23.241
Ots-GVL-M003385	Ots11	23.243
Ots-GVL-M003780	Ots11	23.263
Ots-GVL-M001608	Ots11	23.331
Ots-GVL-M005299	Ots11	23.444
Ots-GVL-M005165	Ots11	23.495
Ots-GVL-M009827	Ots11	23.506
Ots-GVL-M017877	Ots11	23.551
Ots-GVL-M000722	Ots11	23.592
Ots-GVL-M002300	Ots11	23.592
Ots-GVL-M009246	Ots11	24.159
Ots-GVL-M017044	Ots11	24.447
Ots-GVL-M001528	Ots11	24.584
Ots-GVL-M001771	Ots11	24.672
Ots-GVL-M002465	Ots11	24.68
Ots-GVL-M006377	Ots11	24.94
Ots-GVL-M003593	Ots11	25.077
Ots-GVL-M016467	Ots11	25.356
Ots-GVL-M017278	Ots11	25.406
Ots-GVL-M007448	Ots11	25.431
Ots-GVL-M001360	Ots11	25.437
Ots-GVL-M005685	Ots11	25.477
Ots-GVL-M001928	Ots11	25.564
Ots-GVL-M012636	Ots11	25.701
Ots-GVL-M006863	Ots11	25.715
Ots-GVL-M009751	Ots11	25.808
Ots-GVL-M003274	Ots11	25.839
Ots-GVL-M009338	Ots11	25.879
Ots-GVL-M004672	Ots11	26.085
Ots-GVL-M004045	Ots11	26.138
Ots-GVL-M003108	Ots11	26.456
Ots-GVL-M003622	Ots11	26.473
Ots-GVL-M007097	Ots11	26.586
Ots-GVL-M014309	Ots11	26.631
Ots-GVL-M012303	Ots11	26.818
Ots-GVL-M004906	Ots11	26.891
Ots-GVL-M007332	Ots11	26.957
Ots-GVL-M001006	Ots11	26.97	*
Ots-GVL-M018174	Ots11	27.008
[truncated: 2,602 more rows]

## Sheet: Supplement 2
Table S2: Ancestry Informative Marker (AIM) panel marker information. Sequences within the brackets (e.g. [G/T]) denote the two alleles. The AIM loci that were developed into Fludigm SNP type assays were given a unique “assay” name, which was different from the name used in the mapping, since not all loci that were developed into AIM assays were successfully mapped.
Locus Assay Name	Sequence	Chromosome	Position	Locus Map Name
Ots_GVL_A000056	CCTGCAGGATGGTCTGATGAAACTGTGGGTTTGCACAACCAAATCATTTCTACACAACCAAAT[C/A]ATTTCTACACAAACTGTCAGAAACCGTCTCTGAGAAGCTCACTTGCGTGCCCGTCATCCTCACCAGGGTTTTGA	Ots01	47.888	Ots_GVL_M000076
Ots_GVL_A000238	CCTGCAGGTAAAGCTGACAGACC[G/A]CGGACTGATGCTGTCACAGACCATTAGCTAGGTGGACCCTACGCAGGACACACATTCATGCCCACACTCAGGCACAACTACACACTTACCACACATGCTCTGCAACTCTCACAT	Ots02	21.821	Ots_GVL_M001375
Ots_GVL_A000215	CCTGCAGGTTTTGAAGCTGCCCATGGAACTCTACAGAATATCAATTAGCCATTATAGGTTTTCTCAGGTATTAGAGC[G/A]ATCAGAGGAGCTGATAAATGATCAGGGGAGGGATGGTGGAGGGGTGGAGGAAAGAAGCCC	Ots02	26.048	Ots_GVL_M001744
Ots_GVL_A000246	CCTGCAGGTCTTGTATATTTCGCTAACACACC[A/C]CACATCTCTGATTTTGGAGCCATGCCTCAAATTGGTTTGATAAGATCAAGCTATTACAAATACGTGACTTCGTAAGTTCACACCCACTAAGGCCAGATTTGAGTT	Ots02	28.122	Ots_GVL_M002806
Ots_GVL_A000118	CCTGCAGGAAATGCTTCTATAAAAGAAGCCTATTTTAAATCTCAG[T/C]TTTTTTAGCTAGCTCATCCGTATGTTTTTTAAACATCCAATTTTTGTTAATCCAAAAGCCCAGATATTTACATGCATAAGTGTCATCTGCAT	Ots03	22.482	Ots_GVL_M004801
Ots_GVL_A000190	CCTGCAGGCGCCCTCGAGGTCCAGAGTTGTACACCACTGGATTAAACTGCAACATATC[A/G]GATGACTGAGCCTACTCTTCATTTCTCTGGGGGTGTTGGAAAAAAGCCAGAAGGATCATTTCTGTTCTAACCAAACAGA	Ots04	24.296	Ots_GVL_M005766
Ots_GVL_A000172	CCTGCAGGGATACTAGAGTGCAGGAGTGGATACTTCGTTACCTTGTTGTGTCTGTCTTCTCTGTTTCCCTCCATTCCTCTC[T/C]GGATGGAATCCCTGGTGGATCGAACCTCGGGAATGTTGGCCATGCAGGCAGCAATG	Ots04	50.241	Ots_GVL_M005739
Ots_GVL_A000201	CCTGCAGGTGTTGGGTCCAGCGTAAAGCCCTGGGGTCGTGTCTGTGGACCGGGGGC[T/G]ATGGAGGTCAATGACTCCTGAAAAGCCTCTGTTCTCTCCTCTGCTACTGCTCCTCCACTAATCTCCTCTTTCACCACGTAG	Ots05	22.362	Ots_GVL_M005563
Ots_GVL_A000151	CCTGCAGGGAGACTGTCGTTGCTTTGGAGAA[G/T]CAGAAGCGTCTGTGTTTGTGACCATCGGGGAGGAGATATGTCTGGACATGCTCTTTGTTCAGGAGGGAGCTGCTTTTCACTGATCAATACAGAAACCAAGCGACAA	Ots05	22.423	Ots_GVL_M001769
Ots_GVL_A000009	CCTGCAGGCACCTGATCCGCAACAA[A/G]GAATTGCTAGAGCACAATGAGCCAAGTAAAGCTCCCCTGGCCAATCACTCCTCTAACCCAAACGACGCTGCGATGCAGTGCCTTAGAGCGCTGCACCACTCGCAAGTTCAAA	Ots05	23.305	Ots_GVL_M006579
Ots_GVL_A000163	CCTGCAGGGACACATGAAATGTGGTGGGGGAAGGTTTTTTAAAAT[G/T]TATTTGTTTGGATTTTTCTGCAACGTTGAAATAAGTATTGTTTTTAATTAGTTACTTTTTTTTGCAATGCAGTTTTATTTTATTTTGATATT	Ots05	31.023	Ots_GVL_M004426
Ots_GVL_A000052	CCTGCAGGAGAATAGTTGGGTCAGGTTAAGTTCTGGTTAT[C/A]TAGATCTCTGGCGCCCTCGAAGCAGTTGTCTTATTTCATCAAATTGTAAGCTAAAAGCCTCAGACAAGCTCAATGCATATAGTCGATTTTATTCAAA	Ots06	16.211	Ots_GVL_M010738
Ots_GVL_A000237	CCTGCAGGAACATCAGCACAGGT[C/G]GCAGAATTGGTGGCTTTGACAGACGCATGCAAACCGGCTGAAGGAAAAACAGCTAATATCTACACAGACTCAAGGTATGCTTTGAGCATTACCCAGGATTTAGGAAAAATATGG	Ots07	13.344	Ots_GVL_M000903
Ots_GVL_A000093	CCTGCAGGGATGCAAAAACATGTGTCCAAAAAGGACAAAGTGATTAAACACCATATCTACTTTCAAGAGTAAAGTTAAA[T/A]ACAACTAGGAAGGAAATGATGATGGAGCCCTTTCCATACTGAGAACATTTAAATCATA	Ots07	51.618	Ots_GVL_M003243
Ots_GVL_A000039	CCTGCAGGACTGGGACACGGAAGTGTTATTGTTATTTAGCTATCACTGACCAATTAAAATGCCTCT[T/C]GTTGAGATAGGAGAAATTCAGAAGAGATTAAAAACACAAGTAGCACTCTTCACAGCATAAGGCCTTACAGA	Ots08	40.919	Ots_GVL_M001914
Ots_GVL_A000131	CCTGCAGGCTCCATCAAACAAACAGGAAAAAAGGCAGAAATGAGTCCAGCGTCATAAAG[T/C]TTCTGGAAACATCTCCATCACACAGCATACTTCTAACAGGCCCTACTGTGGAGCCTTTGAACTCTGAGCTGCTATATT	Ots08	41.678	Ots_GVL_M005425
Ots_GVL_A000074	CCTGCAGGATTATTTTCCTGCTGTAGCAAACTGGTTAAAATTAAGTTCCTA[C/G]ATCTGTAACCTGAGAATCAAAATCTAAAAAACAACCCATACCCTGTGAGAGGGACTAGCTTTTGGGGCCAGTGGCTGTTTGGTTTT	Ots08	48.817	Ots_GVL_M002102
Ots_GVL_A000022	CCTGCAGGTGAAGAAGCTGGATGTGGAGGTCCTGGGTTGGCCTGGTTACACGTGGTGTGTGGTTGTGAGGCC[A/G]GTTGGGCGTACTGACAAATTCTCTAAAACAACATTGGAGGATGCTTATGGTAGATAAATTTAACA	Ots09	22.819	Ots_GVL_M008930
Ots_GVL_A000178	CCTGCAGGAAGGAGACAACACACAGGTTGGACACAGAGATAGAGGAGGAGAGAGAGAAGGGTTTAGAGACCAGAAGG[T/C]GGAAACACGGCTTACGGGAAGAGAGAGGGATGGAGAGGGGAAGATGAATTCAGCTATGCT	Ots10	22.982	Ots_GVL_M002523
Ots_GVL_A000174	CCTGCAGGCCTAGGGATTTTGCTCAGTTTAGGATGGTCTACCTTCTT[T/C]AGTAATGAGGCTTCACAAGGCCCTCAGGAAATGAACAGCACGACAAGTTGGCTGTGTTTTTTTAACACTGTGTTATTTTAGATGTGACAG	Ots11	26.97	Ots_GVL_M001006
Ots_GVL_A000180	CCTGCAGGTCCTGGAGCTCGTACCACTTCCCAGTGCCCTTCAGCGACAAAGACAGGCTCACATTAGCACCACTAACTGAAGAGGA[A/T]GAGTATTTTCTTTCACAATATCACGAAATATTACACATCTAAAGCTTTGCAA	Ots12	18.607	Ots_GVL_M006209
Ots_GVL_A000185	CCTGCAGGTCCCTCCCACCAGTATGGCACAGTATGTA[C/A]AAACAGCAGAGATGTCCCGGGGACAGTTGGTGGCTGTGAAAGAACAACAGGGGAACGCAGTGAAAGCTGCGGGGGTAAACTAAAGACTCACTCGTCAGAG	Ots12	19.549	Ots_GVL_M004225
Ots_GVL_A000247	CCTGCAGGAAGAGAGAGAGTCCCATAGAATCTCTGCATGTGTAGTGTAGCACGGCCCATAGACACTGATCT[T/A]AGGTCAGTTGGGCCTTTCACACCCAAACGGTTTGGGTTAGGATTTGGGGAGGGTAATCAGATTACA	Ots16	19.936	Ots_GVL_M001643
Ots_GVL_A000202	CCTGCAGGGTGGCGCCCGATAGGCCACTTCTCCTTGGGTCCG[G/A]GTCCCAAATGACACACTATTCCTTACTTAGTGCCCTACTTTTTGCCAGAGCCCTAGGGGTCAGAAGTTGTGCACTTCATATGGAATGGGATGCCA	Ots16	23.295	Ots_GVL_M006253
Ots_GVL_A000217	CCTGCAGGAGGCCTTTTCCCTTTTGGTAGTCCGTCATTGTAAATAA[G/T]ATTTTTTTCTTAACTGAACAAAACCATGGTCTTTTTTTCATTGTACTGCCATGGTTAATTTTTGTACCATGTTAGCTAGTACAAAAATGTC	Ots18	44.96	Ots_GVL_M009848
Ots_GVL_A000065	CCTGCAGGAGGTATTTGTCTGGATGAAGCACTAAAGATAAACAGGATTGTT[A/C]ATCTCCACTGCAGCTGGTCAAACCAGAGGAAACAGAGAAAAAGAAAAAGATCGATTTGCCTCCGAGAATAAATTCCTTTATTAATA	Ots19	36.744	Ots_GVL_M000908
Ots_GVL_A000199	CCTGCAGGCTCATCCTGACATAACCCT[C/T]CAGCATGAAAATGCTGTGCGTAATTCTGCGCGTAATTTCCTGCAAGACAGGAATGTCAGTGTTCTGCCATGGCCAGCGAAGAGCCCGGATCTCAATCCCATTGAGCACGC	Ots21	14.409	Ots_GVL_M004297
Ots_GVL_A000186	AGGCACTGGGGAAGGAGGCACGGGATGAATGGCGTTGTGTGG[G/T]GCCTCTGGAGTTTGTTGCACAGCTATACATGCAGACA	Ots22	26.002	Ots_GVL_M000330
Ots_GVL_A000125	CCTGCAGGCACGACACAAAACGCAGAAAAAAA[A/T]AATAATAATAATAATTCATGCCTTACCTTTGACGAGCTTCTTTTGTTGGCACTCCAATATGTCCCATAAACATCACAAATGGTCCTTTTGTTCGATTAATTCCGT	Ots25	0.098	Ots_GVL_M005205
Ots_GVL_A000150	CCTGCAGGCTATCTCTTCAGTAGATTGCAACTACGCCCCCTTTTGCAGTTCTATCTTGA[T/C]GGAAAAAAAGGTTGTAGTTTGGGATGGAAATTTCAGAATTGTTGGTGGCCTTCCTAAGCCAGGTTTCAGAAACCGCTA	Ots26	10.006	Ots_GVL_M007653
Ots_GVL_A000205	CCTGCAGGGCTTTCCATTGGGTTGCTCCCTCTTGGCACTCCAAATACAATGAAAATTGTGTCGGAAAACAATGTGAGCTCTC[G/T]GCATTGTGGAAAGAAAAGGTTTGGCCTACTTTGACAGGGGCCTACTTTGAAAGTG	Ots27	17.498	Ots_GVL_M005469
Ots_GVL_A000183	CCTGCAGGACCTCATGGGGGGAGGGAAGGAGCTGTCTGCAGGGATGTTGGGAGTGAC[G/T]GCGCTCTGAGGTCCTGTCGGACCTAGACTAAACTCTCCTCTTGTCTGCTCCTCCTGAAAACAGACTCTGGAACTGTCACC	Ots28	17.535	Ots_GVL_M004824
Ots_GVL_A000176	CCTGCAGGGAGAAACCTTGCAGAGGGGCAGGGGCAAAAAGAGGGAGAATCATCGGGGATAGTCGCATTAGAAAGGGTCG[G/A]AGATGAGGAAATGTTGGACTGGCGAGGAGGCATGGCTGAGTCAAATAGGAATCCTGAC	Ots28	17.555	Ots_GVL_M002675
Ots_GVL_A000181	CCTGCAGGGAATCGCAAATGTGCATTGAGATGCTAGTAGAGTAGTGATAGTAGAGTAGAGATA[C/G]TGCTAAGACTCACCTCGATGAAGAATAGGCTTGCGGCCGAGGTGGGGTGATGGTAGATGTAGACGGCGACCAGG	Ots29	5.311	Ots_GVL_M001951
Ots_GVL_A000062	CCTGCAGGAAGGATACCACATGA[G/A]GGGGGAGGATGAGGAGGATGTCTTCCCTGTAACTCACAGTGTTGAGACTGCCTGCAATGACAACAAACTCAGTCCAATGATGCTGTGACATACCTCCCCAGACCATGACGGACC	Ots30	30.019	Ots_GVL_M000683
Ots_GVL_A000244	CCTGCAGGTTTTGTCTAGTTCCCAGTTTGTCCCGGAGATGTCCGCAATAATGTTTTTAGGATGTTC[A/T]TGGGATGTTGTGTCATGGTCCCCTGGAGGTTTTGTCTAGTTCCCAGTTTTGTTACAGGGATGTCCCAAGGA	Ots30	31.133	Ots_GVL_M009990
Ots_GVL_A000209	CCTGCAGGTCCCTGTGTACCTGCGACGCCTGGCAGACCTCTCATGCCCTGAACCAGGAAACAAACAGCAGTCAGTTGAACT[C/T]TTATTTCAACATTACTCAGTTTACGTTTTCACTTTGTCACACTAAGGCTGANCATA	Ots31	17.371	Ots_GVL_M000250
Ots_GVL_A000013	CCTGCAGGAGGAGCCACCAGGGTTGCCAGGTCTAGCTAAC[A/T]TTTCTATCCCATTATCCCCTGAAAACCCACCCACGAGGCCTGAAAACTAGCCCAAAAAGGAACAGGGGATTTGACATATTTTCCATGAAACCCATCA
Ots_GVL_A000057	CCTGCAGGTTAAAATATTGTTGAAAAACAACTAA[A/T]TGTTTAGGTATGTTTGAGAATAGCATTGCGTGATTGTGATATGCGAGTTGTGTGAATAAGGAAAAGAGTCTTAATCTGACATTTGGATAGTAGCACATAGAAA
Ots_GVL_A000060	CCTGCAGGCTGCAATGTTTTTATTTATACATAGTTGGCAATGGCAATAGAAGTTACAAATCTAAAAGTAT[A/C]ATTTTCATTTAGATTAACCACATGACAATGATTTTGAGATACGAAGATGTTATTATAAATTAAATTA
Ots_GVL_A000061	CCTGCAGGGTGAGAGACTTGCCTGTAGACATGTAAAGACAACAACATAATGGACCTGTGTAACACAAGGAGGAAAT[A/G]GAAAATAGGAGAAAGACGGGACTAACGGAGGATGTATAGCCACAGGCAGCAATTGTTTTTG
Ots_GVL_A000064	CCTGCAGGGGGAACCACAGTCAGACATGTCACCCCAGTTGTGGGATCAATACAGTGGCATGGAAAA[G/T]AATACTTATCGTTTGGTTTCTCCCCCAGATCATACTTCGAAGTTGATGAAAAGAAAATGAAAGACTGCCCA
Ots_GVL_A000066	CCTGCAGGAAAGTCGATTAGAATTCTGGATTCTCAATGAAAACCCATTGAAAAGA[G/C]AGTGACCTCAAAACAAAACAAAAAATCTGAATGGTTTCTCTTCGGGGTTTCACCTGCCAAATAAGTTCTGTCATACTCACAG
Ots_GVL_A000071	CCTGCAGGAGTTTAACCATTACTATGGTGTTGCTAGTGCC[T/A]CATCTCTCAAATCACACCATTTTCTGCTCACAGGCATGTGCATTTACCTATGATTCTGATTTGTTCTAGATGCCCTGTGAATACTTGTCCCTGGACG
Ots_GVL_A000077	CCTGCAGGTCAGTTCATTCCTGAGAGA[T/C]GCCATTCTCTGTCTGTTTGGAAGGCTAGAGTAAACAACTCTGGCTTCTCCACACACGCACGTACATGCCCGCACACACACAGCAAGCTACAAAAGGCAACCGGTATTGAC
Ots_GVL_A000081	CCTGCAGGATCATGAGACAAGCCACCCGGACAGCTGATGAAACTGAGGAGTATTTCTGTCCCCCTTTTGTGGGGAAAAACT[C/A]ATTCTGATTGGTCAGTCATGTGAAATCCATAGATTAGGGCCTACTGAATGTATTTA
Ots_GVL_A000097	CCTGCAGGTGGTCTGCAGTCTCCAAGAGTCTTTTTTTCTTTCCAACTCTCTTGTCAC[A/G]TCGAGGAGTATGTTGTCTTTAACCCACATTTTCTTGATTAACTCAGCGGTTTCTTTGATAGCATTGCACAAAGATGCCTC
Ots_GVL_A000103	CCTGCAGGTGGCAGATAATTGTAGTAAA[C/G]CTCTACATATCCCTCTACTCTAGTGGTTGCCAACCAGGGGTAATAGGACCACTGGGGGTACTTGGCCTATTCACAGGGGGTACATGAGAAGACTCATGACACCCTAGGC
Ots_GVL_A000106	CCTGCAGGCAGCTCCCTTGAGTTGGACCGACGCTCACCAGGAAGCCTATAAAGAGGCGCTCACCAGGAAGCCT[G/A]TAAAGAGGATAAGAGCTGCTGCAGGCAGATGGGCTGCTAGCCAACTATGGTGATAGAAAACCCT
Ots_GVL_A000119	CCTGCAGGCCTCAACCTTTTTTTATTTGTTAGCTTTGTGTAGGCTATTTTTA[G/C]ATAGTTGGCAAGGACAATATAAGTTAGTTTTTGGATTAACCAGGACCTCCCACTGCATCACAGTGCTAGCTGTGTCACTAGAGAT
Ots_GVL_A000130	CCTGCAGGTCACATGTCTTTCTGTTCATCCTCTATACCTCCAGGTG[T/C]CCAGAGAGGAAGCAGATAGCACAAAACAGCAATGCAGATCTTTTTAAGGCCACCTCGCTGCTCCAGCTGCAATGCTATCATCTCTTTTTAG
Ots_GVL_A000164	CCTGCAGGCCGACTCGTCGTTGTTGGTAATCAAGCAGTGTAGTGTAGTGTCATCTCCAAAC[C/T]TGATGATTGAGTTGGAGGTGTGCATGGCCATGTAGTCATGGGTGAACAGGGAGTACAGGAGAGGGCTGAGAACGCA
Ots_GVL_A000166	CCTGCAGGCCCAGGTATGGATCAAAGCTGGCGAGAGTATTTTTTATCATTATTTTATTAATGAAAGCATA[G/A]AGATGTTGATGAAGAAGTCACATTTGCCTCGGGATCCATCCCAGTTGGTATTCTGTGGAACCATGCA
Ots_GVL_A000168	CCTGCAGGAATTGAACCTACGACCTTGGCGTTT[C/T]GCGCAATTTTCTTACCAACTGGACCACTCAAACAGTTACTGACCATGCTGCTCCATGCTTTCCCTCCGTCTGGGCTTCTCCCTTCTGAATGACACCACTGACTC
Ots_GVL_A000171	CCTGCAGGCTCCATGCGGACCGAGCATGGTATTG[C/T]GAGACCATCCATGTAGACTTTGATGATTTGTGAGATAGAGACTTTCGTTAGGAAGAATATGGACTGAAAAATATGGACTGAATATTTCATTAACCCGGTTGGT
Ots_GVL_A000173	CCTGCAGGTTCATGCTCTACAATATCCATAGTGTACC[A/C]CCTTTCCTCACATAGGAAGCGGCACAGGTCCTAATCCAGGGATTTGTCAACTCCCATGTAGACTACTGCAAATGTCACGACTTCTTCCGAAGTCGTTGCC
Ots_GVL_A000175	CCTGCAGGCTGGAAGCTAGGTCACTCTGTTCTTGCTGGGCTC[A/T]TTGCAAAATTAACAGAATTTCTCAGCCTTGACCATCTCTGAGGCCACAGCCTCCTCCAAGTCACTGCAGACCGCTTTGGTCTCTTGATGCTCCTC
Ots_GVL_A000177	CCTGCAGGGTAGTAACATCATGGGTTGGGATTATGGTTCATTGTTTACCTA[G/C]ATAGCTACATGTCTTTACAAAAGACTATGCAAGTAACCATTTTGAGTGCGTTCGTAAATTCAGTCTGGCCGTCTACTCCGATTTCA
Ots_GVL_A000179	CCTGCAGGATGCCCACGATCAGCTGGAAGAGGGGGCAGAGAGGAGGAAAAGGTCAG[A/G]GGTAAGCAATGGCCGTCAAAATATTTTTAACAACGTCTATAAGAACGCGGTGATGATTTAGGCGGATTTAGGCCGGGATTC
Ots_GVL_A000184	CCTGCAGGGGAATCGAGCTGTTCCTGTCCTTCAGCCAGGAT[T/C]CACGCCCTGTTTGAACATTTGAACATTCAGGGAATGATCACAAACGTTTTATGGTGCTTATTTTTTACTTGCTGTGAATTTGAGTGTGAGTGAGGG
Ots_GVL_A000187	CCTGCAGGACTTGCTTTGTGGAGTGTGGTGTCAAAAAAGCAGAACATCTCTTTATGACAGACAGACCTCTCAC[T/C]ATCTTTGCAACCACTGAATCAATATTTTTTTACAATGACAGTTACAATCTAAGGTAACACCAAG
Ots_GVL_A000188	CCTGCAGGGTAGGCAGTGATGTGTTGGGCAGATTGCAGCACCCT[A/C]TGGAGAGCCCTGCGGTTGTGGGAAGTGCAAGTGCCATACCAGGCAGGTGGTACAGGCCGACAATGCTCTCAGTGGTGCATCTGTAGAAGTTTG
Ots_GVL_A000189	CCTGCAGGCACACAAAAATACTT[C/T]ATATCAGTTTGGCTTAGAATACCAACACAACTATGAATGCGAATTAATGAATGCGAACAACAAAACAGCACTACCAAGTAGGCCTAGTAAACTAAATATGAAATCAATAAAGGC
Ots_GVL_A000196	CCTGCAGGTGGGCTGATGAATGGTTTTTCTCACCTCCTCCTCAAGGTACCTAAAATACTTT[C/T]GTTTTGTCTCTATAAGACTTAAGATCCACATTCATGTTAGCTGTAGCACATTTTAGCTGTGTACACAGTTCATTCA
Ots_GVL_A000206	CCTGCAGGTACAGTAGGAAAATAACTAAT[G/A]TGGAAAATAACTCAATTAAAATAATGAATGGAAAATACAATATGAAGGGAATATGAAATTAAATGAATTTATATATTGTACCTGTAACCCCAGCCAACGAACAAATGA
Ots_GVL_A000208	CCTGCAGGTACAATTGCAATTAACCA[C/T]GGTTGTTGCAGCAATAAGTAACAGCTATAAGGTAGATATTGTATATTACATTAGTGATAATAGTCTATTGCAAAAACTGGTAACTATGCCACATGTACTGTTGCCTTGTTG
Ots_GVL_A000212	CCTGCAGGTCTGGGCCTGGGTCTGGGTGTGACTGCTGGGTGAT[A/T]TCCAGAAAGTTCCTTCTCACAGCTGAAGTCTCTCTACCCTGCCTGTTTTCACCCCGCTGCACCACAGGCCTCTTTATGAGGTTAATCCACTTCC
Ots_GVL_A000214	CCTGCAGGCCCCACCAAAGTAAGTCCACTAGTCCAG[G/A]CAACATCTCTACACTAAACCATGGCCATACTGCATTGGATCAGCTGTACCATGAAAATATTGCTTTTCATTTTTAGTAGAGAGTACTTGCCGAACCATATT
Ots_GVL_A000220	CCTGCAGGAAGGATACCACATGAGGGAGGAGGATTTCTTCCCTTTAACGCACAGAGTTGAGA[T/G]TTCTTGTAAGGACAACAATCTTAGTCCGATGATGCTTACTCCTGAGGGAAAAACTAAAAATATAAACTGTAATTA
Ots_GVL_A000221	CCTGCAGGTGAAGAAGCCGAATGTGGAGAT[C/G]CTGGGCTGACGTGGTTACACGTGGTCTCCGGTTATAAGGCCGGTTAGATGTACTGCCAAATTCTTTAAAATGACGTTGGAGGCGGCTTATGGTAGAAAAATTAACAA
Ots_GVL_A000223	CCTGCAGGAATATGTAGTCTTGCTGAGGTCTTCTCTATGACTAATTTCATTTTTTTTTTGTAAATTGAGGGGAATATATTGA[A/T]AAAACTCACCTTGTCGGAGAGATAATTACCCACACGGCAAGGTAAGCCTACACCA
Ots_GVL_A000224	CCTGCAGGGACAATAAAGTTTAAGGTCGTTTTACTG[C/T]AAACAGACTGGTTTTATCTTCTTCACCTCTGTGTTTTTTAAAAGGTCATCACCTCTTTGGGCTGGATCTCACTGGTCCCCTATTAAGTGCACTACTTTTTG
Ots_GVL_A000225	CCTGCAGGAGAACAGAGGTATAGCTCCCCACCAGCCTACACAGTGTTGGGGAAGCT[A/C]CTCTGAAACCATAGTTTATGAAACTCCCAACTACTTCACACTGGAGGAAGTTAAGCTGTACATGTAGATTTGAGTCATTTA
Ots_GVL_A000227	CCTGCAGGTTTGAGTAAATTTCCTTAAATTCTACAAATGTTATCATGGGGCAGAAAGAAATGTTTGC[A/C]GTTAACATGATATCCAAGTGAGCGTGACAAACAAAATCAATGGGGTCCCCCCGGTCGGTAATTCGACCAT
Ots_GVL_A000230	CCTGCAGGATTAACAAGGACAATATTAGTCAAGAAAGACAACTTTTAAATACTTTGTTTTAAATAA[T/A]GTGCAGGTTTACTGTCAAAACAACACTCAGAGACTTAAAATAGAATAACATCTTGATGTAAACATAACTCT
Ots_GVL_A000231	CCTGCAGGCCACAAGGAGTCGCTAGATCGCGATGAGCCAAGTAAAGGCCCCCAGTCAA[A/T]CCCTCCCCTAACCCGGACAATGCAGGGCCAATTGTGCGACGCTCTATTGGAGTCACGGCCGGATGTGACACAACCAGGG
Ots_GVL_A000233	CCTGCAGGGTTGAAATATGTTTTCTCTCTTTTGTTTACGGAGGTGCTATCCTCAGATAATAGCAT[T/C]GTTTGCTTTCTCCAGGAAAGCTTTTTGAAATCTGACATGTTGGCTGGATTCACAATATGTGTAGCTTTAATT
Ots_GVL_A000241	CCTGCAGGACGCAAAGTTATTTTTTGTTAGATTAATCATTGGGTCAAAACTACAGAACAGTACAAAA[C/G]AAGAGAACACACATTGTTAATGTTCTGGAAAAAAATAATATAATAAAAATATATAAATACTTTTTTTCAT
Ots_GVL_A000243	CCTGCAGGGCGATATCTTTGA[C/A]AATTATTAAGAGAAGGGTTATGCATAACATTGTATTGAGGATTCTGGCTAATGTTATGCATTGGCATTGACTGCCCCACTGTAGCATTTGGTAGATTGACCTGGTTGTTGCTGTCC
Ots_GVL_A000245	CCTGCAGGCTCATCCTGACATGACCCTCTAGCATGACAATGCCACCACGC[G/A]CAAAACAAACAGTATGACATTCCTGTCTTTCAGGAAATCAGCCAATGTTCTGCCATGGCCAGCAACGAGCCCGGATCTCAATCCCAT
